# Supplementary material for: Osteogenic Differentiation of MSC through Calcium Signaling Activation: Transcriptomics and Functional Analysis
Source: PLoS One. 2016 Feb 1;11(2):e0148173. doi: 10.1371/journal.pone.0148173 (PMC4734718; doi:10.1371/journal.pone.0148173)
Supplement: S1 Table — The complete list of differentially expressed genes together with their expression levels (logFC) and p values. (XLSX) [file pone.0148173.s001.xlsx]

## Sheet: Sheet1
Comparison A			Comparison B			Comparison C
Symbol	logFC	pValue	Symbol	logFC	pValue	Symbol	logFC	pValue
MMP3	7.89982982944185	5.26683996827617e-10	SLC16A6	6.05164031215377	1.82032165699024e-07	IBSP	4.07220704602507	3.85815197363453e-05
IL8	7.86775352972758	1.01791546941151e-09	PCSK1	5.49968059557444	2.54044848604138e-08	CXCL6	3.98358906722484	1.49357854340337e-07
MMP1	6.91853535965677	3.91618929478104e-09	IL8	5.41206030145803	2.54847955631649e-08	CCL20	3.97130740406182	1.42722983988039e-05
SLC16A6	6.40535492798787	1.12610424723175e-07	STC1	5.21391662620297	3.27773481181473e-08	CXCL5	3.52758856695421	1.59722414292703e-06
STC1	6.29805300540726	6.49060307568837e-09	RAB27B	5.01917631215395	1.21037292036128e-10	MMP3	3.52534662149331	5.2119099013736e-07
IBSP	5.92550024724884	1.92920306011625e-06	PRG4	4.82612180249771	1.41592012836181e-07	MMP13	3.41166695185099	0.00166485534353289
CCL20	5.88736012876379	5.75895882828268e-07	MMP1	4.62205898431938	1.2326317177758e-07	RSPO3	3.06466392587265	3.16657056086652e-07
PCSK1	5.8812443608102	1.4304669342395e-08	BMP2	4.59546408315064	7.2887100973168e-08	ADCY8	3.02976407756789	1.36489535029098e-08
CTSS	5.65442447953391	5.40978698669081e-07	VTRNA1-1	4.58772255572718	1.28013268325907e-06	IL24	2.9464587252319	0.000210995177323075
RAB27B	5.60058817099235	4.66698808831219e-11	TFPI2	4.38521996300826	1.43620532404427e-08	CTSS	2.8323712749389	0.000131762147986718
CXCL6	5.55064234714643	8.81933174034614e-09	MMP3	4.37448320794855	8.4592168957243e-08	CSF2	2.53723801737444	2.1640558651559e-05
CP	5.33527837563586	2.39141662312359e-07	NMB	4.19977999567503	4.44761373658946e-08	MMP8	2.53391443882967	0.042774330586589
PRL	5.15661752749829	1.26061898399108e-05	CXCR4	4.11371928334523	9.61245411585024e-05	GREM1	2.52870502911786	1.37085510443462e-07
BMP2	5.04656125310703	3.28297500394768e-08	ITGA2	4.08872578445707	1.86424077452911e-06	EHF	2.4646044047055	1.58185100987716e-05
TFPI2	4.93325156961408	5.22134760010001e-09	PRL	4.07775009613512	7.76161714209274e-05	IL8	2.45569322826955	1.77920810200638e-05
IL24	4.83401776097258	4.63424042651471e-06	RNU11	4.05117788523486	3.04186273603507e-05	IL33	2.38290318048933	0.000235566653420768
MMP13	4.76191033201528	0.000170616973658321	IGFBP1	3.90582668145121	1.65578877295133e-05	BIRC3	2.30119526498061	3.0292564591222e-05
TNFAIP6	4.72760337052187	1.61090148064971e-06	CP	3.89987799061344	3.2212620743726e-06	MMP1	2.29647637533739	3.7154259418088e-05
IL11	4.68107684847164	8.08670259867868e-08	ANGPTL4	3.8242565949981	6.70811389263983e-10	LOC541472	2.27708513806571	0.000153267093214108
CXCR4	4.62244643897309	3.97011392999721e-05	RASD1	3.75617132882369	6.69837881608657e-08	EREG	2.21156790939296	1.80476330098743e-05
CXCL5	4.56261093814989	1.86567741518464e-07	IL11	3.7527951185064	5.20809719508382e-07	BEX1	2.17262968333971	0.000202242413189101
PTGS2	4.51161895296625	9.96351133815116e-07	NAMPT	3.64709062900657	5.46934037046238e-10	SLC7A2	2.13609148956473	5.65855924006272e-06
NAMPT	4.50439989597536	8.75113264898646e-11	BMP6	3.57100998809444	2.06598896417431e-08	IL6	2.05109146025079	0.000556726887750698
NMB	4.39211964564409	3.03522625719686e-08	PTGS2	3.53104608314855	7.37789566415284e-06	SLITRK4	2.04177541640095	3.31374139376938e-06
HSD11B1	4.36475178516925	3.3335219089863e-06	BDKRB1	3.3418113308532	1.73715744626194e-08	PRG4	-3.12743580223802	5.17200984214902e-06
VTRNA1-1	4.35123208116326	1.97998453684614e-06	TMEM158	3.32567495726438	3.9428006171333e-09	ANGPTL4	-2.89179297611627	7.48835152681123e-09
LIF	4.34554958524496	2.2546654826655e-08	LIF	3.32164610161621	2.20996657351158e-07	COMP	-2.32462765868263	2.53577396191754e-05
IL36B	4.25415471049397	1.17949247597622e-07	CA9	3.26448714794551	2.96007635243389e-07	RNU11	-2.11656718337668	0.00284607959038289
SPP1	4.16782311831047	4.50934571016025e-08	SPON1	3.25959814277226	0.000115934665995673	PDK4	-2.11063999369595	1.91424276136809e-07
RASD1	4.03383847582749	3.64890263770138e-08	AREG	3.2114089578978	2.9673307188037e-07
SFRP2	4.0096801549693	1.40533653303342e-06	HILPDA	3.12713736094109	0.000263720745003772
IL33	3.98417086460466	4.49988666478891e-06	SPP1	3.07039288207403	5.94741939812023e-07
IL1A	3.96707036121782	0.000185308405980649	TNFAIP6	3.03269058763674	5.52905131374257e-05
SLC7A2	3.84310495189273	4.22740186415495e-08	HSD11B1	3.01017889970139	6.25985480272075e-05
MMP8	3.84005039836118	0.00829991928408916	C2CD4B	2.95298869482029	0.00233100954529897
NDP	3.80030359092516	3.86170343459761e-07	FOXQ1	2.90768644360924	5.37066341953927e-06
SPON1	3.77272840482642	3.83776030089308e-05	PDK4	2.89437129397642	1.30166362211587e-08
CA9	3.59283987855725	1.31931961402782e-07	CYP24A1	2.86689475738929	0.0023135152421923
LOC541472	3.57326246293717	4.6539148156464e-06	ID1	2.84462757258254	0.000114839877486755
BMP6	3.54675280788739	2.19007990509943e-08	CDCP1	2.82623308712806	9.12131735329289e-09
EHF	3.47498462546911	9.74081703073988e-07	CTSS	2.82205320459501	0.000135352384000372
AREG	3.46004137948092	1.58310524956231e-07	GEM	2.77943338315685	1.45089581208602e-09
RASEF	3.40638471917611	4.37647213797799e-09	MT1L	2.76128714696587	1.3822872981564e-05
DPP4	3.40197835887447	1.35548671393206e-06	TREM1	2.73988696076826	1.03507065590021e-09
ADCY8	3.39000767550084	5.19766891320416e-09	EDNRA	2.72968121998833	1.17322563500428e-05
IL1RN	3.38434125800799	2.91343109461472e-05	MEDAG	2.72308963706886	6.63831764177517e-08
PLA2G4A	3.3797831249341	1.46490080972264e-07	GNG11	2.71903537098749	6.67629200159636e-06
PTHLH	3.33847811328423	0.000389782903382235	SFRP1	2.70695652601392	2.64914581414286e-07
PID1	3.30930813135785	3.19234061831166e-08	DLEU2L	2.70494491977961	7.42275824974529e-05
LBP	3.3002682139449	0.0129105022548622	CYGB	2.69754977706166	1.3226029247579e-06
GNG11	3.28575600632217	1.42567256498286e-06	IER3	2.67972478961822	7.28387734549977e-07
ITGA2	3.25955322621413	1.16763396454658e-05	PLA2G4A	2.66516248622985	1.07099451564135e-06
RSPO3	3.23219274164711	2.02353126093664e-07	SNORD116-1	2.64509757446546	0.000155188211242652
CDCP1	3.15854103649819	3.50374514006066e-09	PLIN2	2.62859748554213	2.66556712826109e-06
IFI6	3.13814166755813	1.41559369556639e-06	SMOX	2.60064653629199	7.89659765920668e-08
EREG	3.13698808714508	1.0646470142039e-06	PITPNC1	2.59045758120516	1.34242951200545e-08
BDKRB1	3.10270734960137	3.27778434144266e-08	PTGS1	2.57435305913823	9.44205810182619e-07
CLGN	3.09381098904344	8.52594937721022e-09	RASEF	2.57297265683669	4.84823726515932e-08
ACSL4	3.07724038484923	5.97986172960971e-07	SNORD94	2.4963020259047	0.000374233600613041
TMEM158	3.0293156903708	8.80307589993379e-09	IL36B	2.48642692120646	9.96425048632096e-06
CPM	2.98813240510049	2.1756717177237e-06	SFRP2	2.47524795358891	6.52691416479174e-05
ISM1	2.96815068885099	2.05524913323993e-05	CLGN	2.45204186894359	6.22658785314536e-08
BIRC3	2.94826176273798	4.22619991860228e-06	SNORA74A	2.42676159186486	0.000839536218293066
CALB2	2.93306726810897	1.05055705866681e-06	SNORA12	2.42607221978494	0.000767748757771936
GFPT2	2.87478188725396	2.33835928214587e-07	RNU5B-1	2.41607148884002	0.000318356698178607
IER3	2.84547795431906	4.41377850705632e-07	SNORA72	2.40815509134892	0.000465951381789515
MMP10	2.83182034734281	0.0022228028096035	CLEC2B	2.34989923918763	4.90826448070777e-06
PRRG4	2.7967302207781	2.06159057173136e-05	ITGB3	2.30733812828707	1.40654491437159e-05
KYNU	2.77985237153985	9.70080860539249e-08	MT1X	2.24975589238628	3.60958822580552e-06
TMEM38B	2.71346696589753	7.64705433246636e-07	SNORA5A	2.23050704297789	0.000718510719522698
BEX1	2.67910005271959	4.23004552839028e-05	PTHLH	2.21810131761317	0.00521809674984564
CSF2	2.64531362325681	1.55880931653299e-05	PHLDA1	2.19871638638576	3.91138805345302e-06
SNORA5A	2.6446250566257	0.000219022449778684	SLC38A5	2.18993294367919	2.52688494158119e-06
IRAK2	2.63881638261234	3.80595588787608e-07	DPP4	2.18860340009494	4.60994220915655e-05
PTPRN	2.61800621129563	5.26186448884704e-07	SNORA46	2.17999402667484	0.000700297286168556
SNORD94	2.61093609040821	0.000272486974182818	MMP10	2.17907253726727	0.00982260740102699
CYP24A1	2.60141704260075	0.00412842806209754	PLTP	2.17872412581783	1.61797065773305e-05
IL6	2.56413515041702	0.000112981336337332	SNORA21	2.17715931585292	0.000430100944314003
SNORA46	2.54343903378779	0.000239261226345697	TNFAIP3	2.15380364009504	8.99170574017218e-07
TREM1	2.53738779073359	2.01014872100986e-09	IL1A	2.14968223153059	0.00895799661920389
DNER	2.5359384035536	0.000149116782927774	CCDC68	2.14536365114917	9.37810114916816e-07
CLEC2B	2.52652282352024	2.72201330403667e-06	LUCAT1	2.13857150610707	5.42296502099733e-05
PTGES	2.51615728700949	8.32561101367824e-09	IRAK2	2.12341895334495	2.30816665367281e-06
MMD	2.51511198639846	1.11119572321038e-06	SPRY2	2.12039531277066	3.49916450806771e-06
RNU5A-1	2.50915138083784	0.00433763284008735	PPP1R14C	2.11807696930233	7.69518257732648e-05
ARSG	2.50834102820949	9.59615380448299e-08	IFNA1	2.1091703877049	0.00212217810874004
STEAP1	2.50198892986807	1.37632956680769e-05	CPM	2.09449722236104	3.70936672818333e-05
CCDC68	2.498695221216	2.62276444031114e-07	MGP	2.07181676671894	0.000466629653237455
TMEM132A	2.49645761016968	6.23640647934361e-08	SRPX2	2.06018330899753	2.65764990932542e-07
STEAP2	2.47302270249422	1.58906337765803e-08	NR4A2	2.04310403710253	4.39375483893813e-06
MME	2.45199930239202	2.85701727283565e-05	PTGES	2.04289772356263	4.95300727926399e-08
C1QTNF1	2.45094692865817	1.93212457608881e-09	SNORA60	2.04080453513341	0.0016133391701629
IL1B	2.42382315089479	0.00103582222083661	PAQR5	2.04052153580535	0.000212256615608634
SNORA72	2.39640866229988	0.000481968731703327	LOC100129940	2.03093603886337	0.00182880371084283
SNORA74A	2.39378419533131	0.000919389890051455	PTPRN	2.02933663221632	4.2937745049806e-06
NTN1	2.39338970973718	6.75139397424409e-06	SNORA23	2.01766790497212	0.00113271956184047
SNORA12	2.3921614182292	0.000843461678239209	RGS2	2.01734540209526	0.000118331007585853
EDNRA	2.38825368247208	3.34775445987564e-05	CA12	2.01579366576673	7.15474109273568e-06
C2CD4B	2.38774601006837	0.00788797495226466	PRRG4	2.01413324407269	0.000244113584522761
TNFAIP3	2.38733560200772	3.80927094321692e-07	B3GALT2	-5.60782440260113	4.94349962386418e-11
IFI44L	2.3546968652176	1.33005226724293e-06	FLG	-5.16656948735197	2.38086940447272e-08
SLITRK4	2.33907661872732	1.08422449181918e-06	PSAT1	-3.91685102928685	3.84578105327712e-10
SNORD116-1	2.3214238012799	0.000394946741911133	CTGF	-3.82109634314942	1.40308318557007e-05
GEM	2.31961621201824	6.90162962849634e-09	SYNPO2	-3.74550152715073	3.81958498068832e-09
SFRP1	2.314611056756	9.8007461255385e-07	ANKRD1	-3.74258793321224	2.22526067293926e-06
GPNMB	2.29866268599548	3.53095001270531e-08	HAPLN1	-3.65880592777837	1.39860282028556e-06
CYGB	2.29520701608147	4.9576350250328e-06	PTX3	-3.25107209236592	0.000568504347394059
SPRY2	2.29440716768036	1.83502653623335e-06	ACTA2	-3.23566178745152	6.58475223942711e-08
SLC19A2	2.27546033917006	5.25264384080924e-08	FOS	-3.18529590691377	5.75649940984403e-10
FOXQ1	2.27469396642292	3.74209679479524e-05	ECM2	-3.17200008145218	0.00203686967426387
SRPX2	2.27018916385633	1.17141260239215e-07	THBS1	-3.13472046091185	3.86403833526971e-07
LUCAT1	2.26192323580865	3.52668836246872e-05	TNFRSF11B	-3.11222223298502	4.84375310867664e-06
MIR365A	2.24116847865495	0.042243553227427	LMOD1	-3.05861905144874	1.46486530804305e-06
CA12	2.23815966074618	3.06578796168047e-06	CYR61	-3.05357396035825	1.30791289598905e-07
ERO1LB	2.23087416700024	3.2342069185646e-07	COL12A1	-3.04988583814128	3.72708920394787e-05
SMOX	2.1949123576077	3.30769141696229e-07	ASPN	-2.9629066037924	5.20467049940041e-08
PHLDA1	2.18408163543164	4.12940791770039e-06	HSPB6	-2.94492571819228	1.85836117195025e-09
SNORA21	2.17909395109299	0.000427453056931317	ALPK2	-2.88874306250326	8.1349791755959e-07
AQP9	2.17739811318251	2.91333188100002e-05	C1orf198	-2.86806694317705	2.63682493832792e-07
SLC11A2	2.17654091860581	4.04684981506609e-08	PEAR1	-2.8242625731433	7.03678009738667e-06
PALMD	2.16630771583987	1.71416299882805e-07	DDAH1	-2.82213876135088	1.01066569111136e-06
DLEU2L	2.14427340714464	0.000401899827825914	ALDH1B1	-2.80218008007107	2.0012346865947e-08
IGFBP1	2.13819968709509	0.0013103479410032	VGLL3	-2.78451191039158	4.66697446655263e-07
CSF3	2.13753544260094	1.6326636625575e-05	ALDH1L2	-2.73886715123816	3.62636110549874e-09
GDF15	2.13698204059843	2.04058845780585e-05	LOXL4	-2.71601663631085	2.87711541562836e-05
INSIG2	2.13363345273901	4.9265408868373e-06	TAGLN	-2.70595445562407	1.10789391752754e-05
CXCL16	2.12705336925664	0.000427461850669509	ANGPT1	-2.60122491448255	0.00013542694148246
KCNJ15	2.1110732781296	1.28350439773282e-08	PLCE1-AS1	-2.56682567425085	9.70843806578214e-07
PREX1	2.09755698782111	2.79282542417488e-05	CNN1	-2.53668962601787	8.02637364438485e-09
IRAK3	2.08601923004483	5.72271817177409e-06	SVEP1	-2.46647193802033	4.91337666216323e-05
CRLF2	2.08374010156587	1.96894946005673e-05	EFEMP1	-2.4626615481964	0.000737447992022099
TF	2.08279574345175	0.000910193984403442	TENM2	-2.4513310802881	2.35128688725411e-07
RRAGD	2.07999051133358	0.000417744289087258	TPD52L1	-2.44011754202052	5.30864251237825e-07
PCDHB13	2.07312944129673	2.50752296089097e-05	CXCL12	-2.4249075748876	0.000100727760895524
NR4A2	2.05817341568205	4.13943797906069e-06	EFNB2	-2.39642995683212	1.65195800518988e-05
CREG1	2.05767124895157	3.26825333769482e-05	CYTL1	-2.35600747941381	0.00776958241599034
RNU5B-1	2.05271659610422	0.000970304851654883	LMO7	-2.33799729157437	1.16429125643802e-05
SCG2	2.04894607393796	0.00299975420160465	KLF2	-2.31025662901788	2.83224916862842e-09
LACC1	2.0487801429883	5.59858164467017e-06	ITGBL1	-2.30389612230208	3.41320626602e-06
MT1L	2.0361644158568	0.000142312693056575	THBS3	-2.3001155437755	2.58410667552216e-07
LPXN	2.03551449100113	0.020321892112496	MXRA5	-2.27797928193127	0.000659530695654378
KCNJ2	2.03330920950565	1.61139074120112e-06	GLT8D2	-2.27123313285348	0.00205878860037375
FGF10	2.03232077176007	0.0015156673989686	GAS6-AS2	-2.26536131281744	2.98485688532425e-05
IGF1	2.00826991552121	9.51665864885656e-05	NPR3	-2.25124706112323	0.000216595079815264
GREM1	2.00261098861303	9.68470681290358e-07	DHCR24	-2.24845411918351	2.28088241701776e-05
FLG	-5.772783900001	9.19798177427484e-09	MFAP5	-2.24218219173359	3.93552111657623e-06
B3GALT2	-5.41438716441861	6.70866144612884e-11	PCDH19	-2.23791794205921	3.67780346741043e-07
PSAT1	-4.71028665105475	7.75062989406747e-11	PDE5A	-2.23007555273966	9.04584380307958e-08
HAPLN1	-4.38641702877631	3.08651801626973e-07	LMCD1	-2.21350452993052	3.90895038509672e-05
MFAP5	-4.07406133399472	2.64957104431595e-08	CD248	-2.21257670808846	4.05241018779979e-05
CTGF	-3.83115409513331	1.37417730986825e-05	LOXL1	-2.20220624222471	7.28186235839001e-07
ALDH1L2	-3.60363184819151	3.37850873324514e-10	ADAMTSL1	-2.17929400966299	0.000121212218906796
SYNPO2	-3.59941230728363	5.38085639239938e-09	MFAP4	-2.17569888213058	9.98271536727123e-08
CD248	-3.56830880219049	8.69300758024009e-07	SERPINB7	-2.17274444474442	0.00124781108196859
ACTA2	-3.52731424862886	3.15607634332097e-08	TPM1	-2.17143980732784	0.000240080774395523
COL1A1	-3.4982774429388	1.00716712997951e-07	PLCB4	-2.16169001421855	3.32425288978831e-06
HSPB6	-3.43721144698625	4.87756426214305e-10	SCUBE3	-2.15657498162218	1.00538473730708e-08
CYTL1	-3.43211538645861	0.000800801418174682	ASPM	-2.15381230023764	1.6535133101254e-05
ASPN	-3.31458694352555	1.9974490522842e-08	MEST	-2.15017533462169	1.90710314691321e-05
LMOD1	-3.29944374912335	7.81854455627509e-07	SEPT11	-2.1366177874017	1.9748638542169e-08
FOS	-3.25160517027356	4.81523862763671e-10	NEK7	-2.13067267157016	5.97435113426951e-07
TAGLN	-3.23498685903048	2.61948666449116e-06	NQO1	-2.12318554859711	0.000713028747007382
PEAR1	-3.20753776425759	2.50570549307997e-06	PRSS12	-2.12284118133871	5.58530359093592e-05
MXRA5	-3.19108529376791	5.79246944978967e-05	COL1A1	-2.11793605028087	6.47058342583911e-06
PTGIS	-3.18803208463502	2.0972394329096e-10	CRIM1	-2.11474064117845	4.63981968224601e-06
SCUBE3	-3.17334063144074	3.57887091543742e-10	ANLN	-2.1047954146438	5.61888776824026e-06
ITGBL1	-3.10267964282588	2.89776898866065e-07	MARCH4	-2.0982181702936	9.0177929371445e-05
TPX2	-3.06463648225115	7.5204474280576e-07	FRY	-2.09388413781129	2.46069243003548e-06
ALPK2	-3.0101777762921	5.77307678423363e-07	ACAN	-2.09078224594148	9.77733015951342e-06
MFAP4	-3.00838662429883	6.2570065906003e-09	VCAN	-2.08869780613984	0.00123479761886776
CNN1	-2.9354139206045	2.28188702147234e-09	SLC1A5	-2.07888544197391	1.31225976191973e-08
LOXL1	-2.89466687823048	7.29135048835611e-08	ARHGAP29	-2.07597854594767	1.01181946335229e-06
VCAN	-2.88021373646559	0.000132417093022803	ATP8B1	-2.07312983770299	0.000529725947712416
ANLN	-2.87335659554942	4.32950576654482e-07	DIAPH3	-2.05469769565534	8.04044767968417e-07
NPR3	-2.8624639906352	3.59401544560611e-05	GDF5	-2.04718064115439	4.6648751208702e-06
ANKRD1	-2.84064691455939	2.04024795373054e-05	TM4SF20	-2.04594656719653	4.36813999467428e-06
RANBP3L	-2.81634359622187	1.80839717973246e-05	SULF2	-2.0388601029784	0.00356548056679136
ACAN	-2.80475793540626	8.90415851372934e-07	TPM2	-2.03233892935774	9.17630176133438e-07
MEST	-2.799826847072	2.28331165758767e-06	CHAC1	-2.01745786972197	3.72134481831622e-08
CXCL12	-2.76404032709311	3.73190782140621e-05	ULBP1	-2.0162259967313	0.00141093957463713
LMO7	-2.7356940039787	3.28485196492119e-06	RECK	-2.00903968825237	2.23094139224434e-05
LOXL4	-2.70309234987324	2.98569738921835e-05	HMCN1	-2.00300793514857	3.15859231627996e-05
CCNA2	-2.6595155852833	1.32426478252255e-06
THBS3	-2.65574026531103	7.66365521587642e-08
SERTAD4	-2.65245494490712	1.61263644424485e-05
KLF2	-2.64391960815055	8.82686350672836e-10
TM4SF20	-2.64342667347921	5.28854534847751e-07
TPM2	-2.58628608550914	1.21484568433767e-07
ASPM	-2.57764673253295	3.92092007157562e-06
ROR1	-2.56799614637031	9.70691020854843e-08
COL4A1	-2.56497730067849	8.22217427232762e-06
PDE5A	-2.53963043350583	2.99099711706164e-08
TOP2A	-2.53849851634267	8.32807157417782e-06
ECM2	-2.53187264739589	0.00752035028070064
LRRC15	-2.52780256221851	2.91414858994492e-07
FBN1	-2.52345074499703	9.28656594749394e-06
ALDH1B1	-2.51855630426836	4.97798230525935e-08
COL1A2	-2.50794128590119	5.57488105865091e-06
TENM2	-2.5003674561411	1.98989182549896e-07
SLC1A5	-2.48047865803391	2.87125723630448e-09
MKI67	-2.47546766889656	5.4584059879531e-08
COL12A1	-2.47232445408549	0.000180032505096201
COL5A1	-2.46610749419868	3.56601623295706e-07
PLCB4	-2.46256840921034	1.1395526119095e-06
PLCE1-AS1	-2.46188556333119	1.37147245789071e-06
DDAH1	-2.45655041651769	3.16386256983918e-06
ADAMTSL1	-2.44673937254619	5.07599062969003e-05
THBS2	-2.41820634592927	2.18299626570048e-06
TPD52L1	-2.41032927570767	5.88186657414662e-07
CCKAR	-2.41031288340396	0.000209463438618311
HIC1	-2.40910215195222	5.45664939098286e-07
PLK2	-2.40653101891332	1.08498743407688e-05
DIAPH3	-2.40332526222923	2.16484130364544e-07
CDH6	-2.39133146077078	0.000248384242904558
SULF2	-2.39032689004725	0.00133869651509773
HMCN1	-2.38110138192301	8.07461394076795e-06
HSPG2	-2.38089319419747	1.75270413271445e-09
NUSAP1	-2.37105306881666	4.74330340876268e-06
TMEM119	-2.36991072659825	1.5637101059179e-05
PRSS23	-2.36721917916896	6.61126341312815e-05
PCDH19	-2.36124969704069	2.34332880724815e-07
TNFRSF11B	-2.33454979775951	4.68471205702147e-05
EFEMP1	-2.33140211594869	0.00106072791234375
NEK7	-2.31609433083956	2.97081281256111e-07
CHAC1	-2.30545646409387	1.18785777289684e-08
COMP	-2.30431257554682	2.71524269261516e-05
GADD45B	-2.29798636628278	8.56009001546028e-08
THBS1	-2.2879359697136	5.18477152936826e-06
BRIP1	-2.28396226453555	5.28949446909418e-05
ADAMTS2	-2.27842912311038	1.80097209897569e-06
LOX	-2.27541756201539	1.35667002979608e-07
PTX3	-2.27196058534331	0.00533861616427964
CASC5	-2.26105925135303	2.13725324836789e-07
GLT8D2	-2.2607775495968	0.00211847883104725
TP53I3	-2.25614666697046	2.95272768178767e-05
LTBP2	-2.23596810803249	0.000330289664652851
ZFP36	-2.22611008726113	1.90075873415501e-06
MELK	-2.21894675538971	8.58759622207731e-06
NCAPG	-2.20609736067284	9.76494429426428e-07
BST1	-2.18089504984689	4.23186891305459e-05
PLK1	-2.17701482329262	1.2010577079228e-05
PODNL1	-2.17402787610754	5.37447955425831e-07
JAG1	-2.16878675628978	5.68966851967597e-09
ASNS	-2.16629518658931	1.80060485341567e-06
CCNB2	-2.16331991238444	1.51667896771848e-07
COL8A2	-2.16250092364909	5.66370073131927e-09
FRY	-2.1621213556552	1.89143378530189e-06
PBK	-2.15203211680042	4.74524741906046e-06
EFNB2	-2.14668148713978	3.89610623625317e-05
TPM1	-2.14328705311139	0.000263576816345047
VGLL3	-2.11942502820702	4.43070477299104e-06
CALD1	-2.11083969033686	3.09128019924693e-08
SLIT3	-2.10063880853825	1.4127439020562e-05
KIF11	-2.08873074515009	2.62034925355656e-06
KCNK2	-2.08188417697304	1.80013063688694e-06
SPARC	-2.07613518631886	5.80736257475937e-06
CMAHP	-2.06721309583886	3.06598036514672e-06
PLSCR4	-2.04942043950265	1.30637352865932e-05
CNN2	-2.04381601377	1.03681026343139e-07
PRR11	-2.04004243153031	3.46115412482017e-07
C1orf198	-2.02175322616451	4.75352376289496e-06
FOSB	-2.02136103309311	3.48032725952323e-06
COL14A1	-2.02088115063762	0.00229487768107042
SKA3	-2.01846234935541	3.84667701173157e-07
TMEM204	-2.01554879433907	3.98239171928123e-08
SKP2	-2.0154996417279	1.90100181664038e-06
PRSS12	-2.01441584886981	8.30193315073971e-05
OGN	-2.00093442909698	2.11641548508299e-06
