# Supplementary material for: Osteogenic Differentiation of MSC through Calcium Signaling Activation: Transcriptomics and Functional Analysis
Source: PLoS One. 2016 Feb 1;11(2):e0148173. doi: 10.1371/journal.pone.0148173 (PMC4734718; doi:10.1371/journal.pone.0148173)
Supplement: S2 Table — List of genes and miRNA showing differential expression in more than one comparison, indicating a strong dependence of their expression on time. Genes present in all comparisons are highlighted in yellow, miRNA present in all comparisons are highlighted in green. (XLSX) [file pone.0148173.s002.xlsx]

## Sheet: Sheet1
Common to cases A and B	Common to cases A and C	Common to cases B and C
Highlighted elements are those common to the 3 comparisons
DEGs	DEGs	DEGs
ACAN	ADCY8	ANGPTL4
ACTA2	BEX1	CTSS
ADAMTSL1	BIRC3	IL8
ALDH1B1	CCL20	MMP1
ALDH1L2	COMP	MMP3
ALPK2	CSF2	PDK4
ANKRD1	CTSS	PRG4
ANLN	CXCL5	RNU11
AREG	CXCL6	miRNAs
ASPM	EHF	HBII-142
ASPN	EREG	hsa-miR-1202
B3GALT2	GREM1	hsa-miR-1207-5p
BDKRB1	IBSP	hsa-miR-1229-5p
BMP2	IL24	hsa-miR-140-3p
BMP6	IL33	hsa-miR-146a-5p
C1orf198	IL6	hsa-miR-1587
C2CD4B	IL8	hsa-miR-193b-3p
CA12	LOC541472	hsa-miR-3135b
CA9	MMP1	hsa-miR-3162-5p
CCDC68	MMP13	hsa-miR-3197
CD248	MMP3	hsa-miR-3620-5p
CDCP1	MMP8	hsa-miR-3679-5p
CHAC1	RSPO3	hsa-miR-4484
CLEC2B	SLC7A2	hsa-miR-4487
CLGN	SLITRK4	hsa-miR-4492
CNN1	miRNAs	hsa-miR-4507
COL12A1	hsa-miR-146a-5p	hsa-miR-4530
COL1A1	hsa-miR-214-3p	hsa-miR-575
CP	hsa-miR-3197	hsa-miR-6126
CPM	hsa-miR-432-5p	hsa-miR-6132
CTGF	hsa-miR-4484	hsa-miR-642a-3p
CTSS	hsa-miR-6126	hsa-miR-6779-5p
CXCL12	hsa-miR-6780b-5p	hsa-miR-6780b-5p
CXCR4	hsa-miR-6813-5p	hsa-miR-6813-5p
CYGB		hsa-miR-6879-5p
CYP24A1		hsa-miR-6891-5p
CYTL1		hsa-miR-7107-5p
DDAH1		hsa-mir-711
DIAPH3		hsa-miR-7150
DLEU2L		hsa-miR-7641
DPP4
ECM2
EDNRA
EFEMP1
EFNB2
FLG
FOS
FOXQ1
FRY
GEM
GLT8D2
GNG11
HAPLN1
HMCN1
HSD11B1
HSPB6
IER3
IGFBP1
IL11
IL1A
IL36B
IL8
IRAK2
ITGA2
ITGBL1
KLF2
LIF
LMO7
LMOD1
LOXL1
LOXL4
LUCAT1
MEST
MFAP4
MFAP5
MMP1
MMP10
MMP3
MT1L
MXRA5
NAMPT
NEK7
NMB
NPR3
NR4A2
PCDH19
PCSK1
PDE5A
PEAR1
PHLDA1
PLA2G4A
PLCB4
PLCE1-AS1
PRL
PRRG4
PRSS12
PSAT1
PTGES
PTGS2
PTHLH
PTPRN
PTX3
RAB27B
RASD1
RASEF
RNU5B-1
SCUBE3
SFRP1
SFRP2
SLC16A6
SLC1A5
SMOX
SNORA12
SNORA21
SNORA46
SNORA5A
SNORA72
SNORA74A
SNORD116-1
SNORD94
SPON1
SPP1
SPRY2
SRPX2
STC1
SULF2
SYNPO2
TAGLN
TENM2
TFPI2
THBS1
THBS3
TM4SF20
TMEM158
TNFAIP3
TNFAIP6
TNFRSF11B
TPD52L1
TPM1
TPM2
TREM1
VCAN
VGLL3
VTRNA1-1
miRNAs
HBII-202
hsa-miR-1246
hsa-miR-1290
hsa-miR-146a-5p
hsa-miR-204-3p
hsa-miR-30a-5p
hsa-miR-30d-5p
hsa-miR-3195
hsa-miR-3197
hsa-miR-34a-5p
hsa-miR-4484
hsa-miR-4521
hsa-miR-6126
hsa-miR-619-5p
hsa-miR-6780b-5p
hsa-miR-6813-5p
U23
