# Supplementary material for: Osteogenic Differentiation of MSC through Calcium Signaling Activation: Transcriptomics and Functional Analysis
Source: PLoS One. 2016 Feb 1;11(2):e0148173. doi: 10.1371/journal.pone.0148173 (PMC4734718; doi:10.1371/journal.pone.0148173)
Supplement: S3 Table — The complete list of DEG (considered for each comparison and separated into up- and down- regulated) intervening into bone tissue formation and related mechanisms. (XLSX) [file pone.0148173.s003.xlsx]

## Sheet: Sheet1
Bone tissue development or pathology onset		Calcium aspects		Cell differentiation		Extracellular matrix interaction		Inflammatory response
Case A
UP	DOWN	UP	DOWN	UP	DOWN	UP	DOWN	UP	DOWN
MMP3	HAPLN1	STC1	ASPN	LIF	CTGF	MMP3	MXRA5	IL8 - CXCL8	CXCL12
MMP1	CTGF	IBSP	FBN1	CSF2	FOS	MMP1	MFAP4	TNFAIP6
SLC16A6	COL1A1	BDKRB1	PLCB4	PTPRN	CDH6	IBSP	VCAN	IL1A
STC1	LOXL1	CALB2	TPD52L1	IL1B	FOSB	MMP13	THBS3	IL6
IBSP	LOXL4	TMEM38B	PCDH19	CSF3		TNFAIP6	ECM2	TREM1
RAB27B	TNFRSF11B	CYP24A1	COMP	GDF15		SPP1	COL12A1	PTGES
BMP2	SPARC	EDNRA	TPM1	CREG1		RASD1	ADAMTSL1	IL1B
MMP13		C2CD4B	CALD1	GREM1		MMP8	EFEMP1	TNFAIP3
CXCR4						NDP	THBS1
CXCL5						SPON1
SPP1						MMP10
RASD1
BMP6
AREG
PTHLH
ITGA2
RSPO3
MMP10
Case B
UP	DOWN	UP	DOWN	UP	DOWN	UP	DOWN	UP	DOWN
SLC16A6	CTGF	STC1	ASPN	LIF	FOS	MMP1	ECM2	IL8 - CXCL8	CXCL12
STC1	HAPLN1	BDKRB1	TPD52L1	ID1	CTGF	MMP3	THBS1	TNFAIP6
MMP1	TNFRSF11B	C2CD4B	PCDH19	PTPRN	CYR61	RASD1	CYR61	TREM1
MMP3	COL12A1	CYP24A1	TPM1		GDF5	SPON1	COL12A1	TNFAIP3
RASD1	ASPN	EDNRA	PLCB4			SPP1	ANGPT1	IL1A
SPP1	LOXL4					TNFAIP6	EFEMP1	PTGES
MMP10	LOXL1					PDK4	THBS3
	COL1A1					MMP10	MXRA5
	ACAN					MGP	ADAMTSL1
							MFAP4
							VCAN
Case C
UP		UP	DOWN	UP		UP	DOWN	UP
IBSP		IBSP	COMP	CSF2		IBSP	PDK4	IL8 - CXCL8
CXCL5				GREM1		MMP3		IL6
MMP3						MMP13
MMP13						MMP8
RSPO3						MMP1
MMP8
MMP1
