# Supplementary material for: Osteogenic Differentiation of MSC through Calcium Signaling Activation: Transcriptomics and Functional Analysis
Source: PLoS One. 2016 Feb 1;11(2):e0148173. doi: 10.1371/journal.pone.0148173 (PMC4734718; doi:10.1371/journal.pone.0148173)
Supplement: S4 Table — The complete list of human differentially expressed miRNA together with their expression levels (logFC) and p values. (XLSX) [file pone.0148173.s004.xlsx]

## Sheet: Sheet1
Comparison A			Comparison B			Comparison C
Symbol	logFC	pValue	Symbol	logFC	pValue	Symbol	logFC	pValue
hsa-miR-1246	5.42078078790867	7.20517540216336e-07	hsa-miR-1246	5.8074515139181	4.45656558631786e-07	hsa-miR-146a-5p	2.09628060424862	0.00183248762469021
hsa-miR-4484	4.03855867176087	0.00011137857137083	hsa-miR-4484	5.06836118581907	2.50851998389788e-05	hsa-miR-7641	-2.27046253304394	0.000227521913328646
hsa-miR-146a-5p	3.80344730322929	9.58764054591267e-05	hsa-miR-6780b-5p	3.25650883805227	0.00126566976009772	hsa-miR-4492	-1.55957696258079	0.00204932219519545
hsa-miR-1290	3.27142229828562	5.62745525904186e-07	hsa-miR-6126	2.82488371486962	0.000919275007533246	hsa-miR-6132	-1.55928983959915	0.00689350466489118
HBII-202	2.36367585309862	0.00369939091254403	hsa-miR-7641	2.63556225349406	0.00017951154025615	hsa-miR-138-5p	-1.49450679957486	1.18302901099356e-05
hsa-miR-6780b-5p	1.83070092716001	0.0228808608167698	hsa-miR-6813-5p	2.61522697846417	3.73168791324151e-05	hsa-miR-6879-5p	-1.45449517268186	0.0101769811727349
hsa-miR-6126	1.62062739658078	0.0165784510925608	hsa-miR-3197	2.59083104291631	0.00100323232825832	hsa-miR-6813-5p	-1.42815304375287	0.000840322037745355
hsa-miR-619-5p	1.59853444979687	0.00426328823030371	hsa-miR-1290	2.50254706104638	3.59661010599214e-06	hsa-miR-6780b-5p	-1.42580791089226	0.0394694387666907
hsa-miR-30a-5p	1.39416762339042	0.00824104863621574	hsa-miR-4492	2.33801416943704	0.000363756325655202	hsa-miR-4530	-1.41874833064597	0.00181742107616556
hsa-miR-30d-5p	1.37237422174873	0.0238057823094863	hsa-miR-30a-5p	2.3262730241076	0.000484718882399455	hsa-miR-3197	-1.39834106590976	0.0141381231383025
hsa-miR-3197	1.19248997700655	0.0427379431240022	hsa-miR-3135b	2.30628227982008	0.000149325986821965	hsa-miR-3135b	-1.3624990671803	0.00182784363379737
hsa-miR-6813-5p	1.1870739347113	0.00440720302779339	hsa-miR-6132	2.3010469016535	0.00156055192050834	hsa-miR-7150	-1.32788983240449	0.00659591354051735
hsa-miR-3195	1.10111826907371	0.00171959857512489	HBII-202	2.15888171265001	0.00592166173884003	hsa-miR-575	-1.30749434348924	0.0498022229229016
U23	1.07878469708174	0.00499424534906971	hsa-miR-6879-5p	2.10905534983254	0.00269181146713294	hsa-miR-1587	-1.23868082816217	0.0046818508991185
hsa-miR-132-3p	1.07140460626281	0.0406588329912611	hsa-miR-7150	2.10219170744568	0.000987894414351496	hsa-miR-193b-3p	-1.22826860233335	0.000210645862501816
hsa-miR-34a-5p	1.00545454123066	0.00159440525872297	hsa-miR-4487	2.02665192864427	0.000189159226823191	hsa-miR-3679-5p	-1.22505777362908	0.00760334794397632
hsa-miR-409-3p	-1.59855664680111	0.000325168535049663	hsa-miR-7107-5p	1.89982741091318	0.000196215934354394	hsa-miR-1202	-1.21196234471812	0.00728731074492871
hsa-miR-432-5p	-1.40832291244312	0.00266707150247318	hsa-miR-30d-5p	1.89288721935449	0.00535121879387492	hsa-miR-152-3p	-1.20977213847602	0.00812172817804912
hsa-miR-4521	-1.26619578727656	0.00221376959098105	hsa-miR-6779-5p	1.8347876338332	0.0013044891435353	hsa-miR-6126	-1.20425631828883	0.0355085857356789
hsa-miR-134-5p	-1.21369267101954	0.0052027834594996	hsa-miR-1587	1.77167651324981	0.00120651517916772	hsa-miR-3162-5p	-1.19422301055549	0.00302132200900934
hsa-miR-708-5p	-1.1262755679851	0.000224352618649141	hsa-miR-1229-5p	1.74608887412357	0.000541142487695334	hsa-mir-711	-1.19044199571446	0.000573436006176631
hsa-miR-181b-5p	-1.12254345077143	0.00179560130483305	hsa-mir-711	1.72675623392979	0.000112656723813064	hsa-miR-7107-5p	-1.15724964573047	0.00195975084531827
hsa-miR-214-3p	-1.06900665346473	0.0204293373117321	hsa-miR-146a-5p	1.70716669898066	0.009592664567191	hsa-miR-642a-3p	-1.15432095453633	0.0269481276192307
			hsa-miR-619-5p	1.67590978866908	0.00331782846538	hsa-miR-140-3p	-1.14687762112514	9.89333156223117e-05
			hsa-miR-6124	1.66094232458476	0.000106557148166054	hsa-miR-1229-5p	-1.14634950182141	0.00319349549801501
			hsa-miR-642a-3p	1.63341283768303	0.00952268801128657	hsa-miR-222-3p	-1.12931440546627	0.00747599590596789
			hsa-miR-1202	1.62313033396004	0.00285083900520427	hsa-miR-4487	-1.10902563107766	0.00341571130835407
			hsa-miR-4530	1.62178133447692	0.00160306206006367	hsa-miR-4507	-1.10894541099697	0.0273443637425233
			hsa-miR-4485	1.61513777447075	0.000352972110257223	hsa-miR-214-3p	-1.10213146180462	0.0108082740420777
			hsa-miR-193b-3p	1.58299822907751	8.48182716096846e-05	hsa-miR-3651	-1.08140858187966	0.030412212066887
			hsa-miR-4459	1.57984993026616	0.000959311920251222	HBII-142	-1.0723910763291	0.0228967008093214
			hsa-miR-3162-5p	1.52948855152721	0.00141653936835804	hsa-miR-1207-5p	-1.06560393698951	0.00270562499827588
			hsa-miR-6891-5p	1.45492019851998	0.00320651514232212	hsa-miR-27b-3p	-1.05537718586587	0.00208763060728204
			U23	1.44734143070709	0.000983232519803666	hsa-miR-6891-5p	-1.04149545321548	0.00993696243523723
			hsa-miR-575	1.43389272173872	0.0453470724843189	hsa-miR-6779-5p	-1.03823339843906	0.0140043902403723
			hsa-miR-4505	1.43377782972571	0.00645050939263635	hsa-miR-4484	-1.0298025140582	0.045220985509308
			hsa-miR-4433b-3p	1.42187782687597	0.00138630666649645	hsa-miR-221-3p	-1.02121883475739	0.0126346658486248
			hsa-miR-3195	1.42133482528512	0.000379399254465699	hsa-miR-432-5p	-1.01817379285562	0.00804257088542623
			hsa-miR-6848-5p	1.41986075564368	0.000179936323214888	hsa-miR-3620-5p	-1.01327789769895	0.0187066482380312
			U14B	1.40825495023632	0.00235402441403321	hsa-miR-130b-3p	-1.00934062373388	0.0160711998554986
			hsa-miR-4508	1.40630997035307	0.000338046689056137	hsa-miR-7847-3p	-1.00444553042739	0.0454450778325018
			hsa-miR-4507	1.39904650005674	0.0164204725240601
			hsa-miR-3679-5p	1.38904942252616	0.00709294294064978
			hsa-miR-6085	1.37745992069188	0.000187031899539605
			hsa-miR-4433-3p	1.3730576232159	0.000151782887640049
			hsa-miR-7845-5p	1.34715867749986	0.00357351226658238
			hsa-miR-3620-5p	1.31295484681203	0.0095555365561812
			hsa-miR-29a-3p	1.3009459220823	0.00227571358021174
			hsa-miR-6798-5p	1.29905382111198	0.000313217045477475
			14qII-14	1.28439039371098	0.0183790981528015
			HBII-142	1.26051852396722	0.0185108132658589
			hsa-miR-30b-5p	1.24566890789249	0.00226047761503953
			hsa-miR-1275	1.22002331511215	0.0135095498894763
			U50B	1.2137819476196	0.0032231393509261
			hsa-miR-34a-5p	1.20581928613366	0.000548029742532914
			hsa-miR-5739	1.19881309160475	0.0114755219475544
			hsa-miR-1273g-3p	1.18884538405138	0.044712265391706
			hsa-miR-4649-5p	1.18447038748956	0.00261343129959461
			hsa-miR-1207-5p	1.16746472721476	0.00302095151025024
			hsa-miR-371b-5p	1.16040384463055	1.92623410104283e-05
			hsa-miR-6716-5p	1.15312925100085	0.000696419344160908
			hsa-miR-146b-5p	1.15011634250577	0.047333796019444
			hsa-miR-7109-5p	1.14483694971164	0.000984708009596152
			U3-2	1.13946225105747	0.0278884333161667
			hsa-miR-320d	1.12959608216351	0.0387212577841863
			hsa-miR-6763-5p	1.11328056885764	0.0123617775337553
			hsa-miR-4417	1.10959468490848	0.000545275259300782
			hsa-miR-642b-3p	1.09205768444898	0.0460364928975283
			hsa-miR-3175	1.09170748893175	0.0145847623059058
			hsa-miR-4532	1.0902851801893	0.00395505314061879
			hsa-miR-6726-5p	1.08960427737311	0.00231597930479572
			hsa-miR-320e	1.08243804323024	0.024101233902615
			hsa-miR-16-5p	1.07196188031211	0.0305165048069095
			hsa-miR-130a-3p	1.06637545202998	0.00354865083391687
			hsa-miR-3687	1.05499011134215	4.1279435168369e-05
			HBII-289	1.04980631383752	0.0187660240390975
			hsa-miR-140-3p	1.04743268438066	0.000355602122974485
			U58B	1.03952752558993	0.00106111720752808
			hsa-miR-4749-5p	1.03841351916398	0.00566764130571862
			hsa-miR-3648	1.02914125574181	0.000814182058068062
			hsa-miR-425-5p	1.02275856076586	0.042684584081396
			hsa-miR-204-3p	1.0204985913404	0.000656912003988018
			ACA44	1.01365380207071	0.048867626938157
			ENSG00000252840	1.01365380207071	0.048867626938157
			14qII-3	1.00950788060709	0.000171307583571086
			hsa-miR-4521	-1.98646650752745	0.000148060646827938
