# Supplementary material for: Osteogenic Differentiation of MSC through Calcium Signaling Activation: Transcriptomics and Functional Analysis
Source: PLoS One. 2016 Feb 1;11(2):e0148173. doi: 10.1371/journal.pone.0148173 (PMC4734718; doi:10.1371/journal.pone.0148173)
Supplement: S5 Table — Networks elements, provided by STRING web tool, are reported for the 3 comparisons of the time series (A, B, C). (XLSX) [file pone.0148173.s005.xlsx]

## Sheet: Sheet1
Case A		Case B		Case C
node1	node2	node1	node2	node1	node2
PLCB4	BDKRB1	IL8	IL1A	IL8	BIRC3
MMP1	FOS	IL11	LIF	MMP13	IBSP
DIAPH3	CCNA2	SPP1	MGP	CXCL5	IL6
FOS	TF	THBS3	ITGB3	IL33	CSF2
PTGS2	IL6	PTGS2	PTGES	CCL20	CSF2
FOS	MMP3	SPP1	BMP2	CTSS	IL6
COL1A1	ACTA2	IFNA1	IL1A	MMP1	ANGPTL4
IL1B	IRAK2	PTGS1	PTGES	IL8	MMP3
ASPM	CCNA2	PTHLH	BMP6	CTSS	MMP3
TF	CP	IL8	NAMPT	CXCL5	CXCL6
ASPM	MELK	FOXQ1	EFNB2	CTSS	MMP1
NR4A2	FOSB	CTGF	ACTA2	IL8	MMP8
TNFRSF11B	THBS1	TAGLN	CNN1	CCL20	ADCY8
CALD1	ACTA2	NR4A2	RGS2	ANGPTL4	MMP8
CSF2	LIF	MMP3	IL1A	CSF2	IL6
EDNRA	IGF1	MMP1	IL8	ADCY8	CXCL6
TF	SLC11A2	BMP2	ACAN	MMP1	EREG
IGF1	MMP13	FOS	IL1A	IL6	CXCL6
THBS1	TNFAIP6	FOS	PRL	IL33	IL6
TPX2	MELK	IL8	ANGPT1	MMP3	MMP13
MFAP5	COL1A2	PTHLH	PRL	CCL20	BIRC3
PRR11	NCAPG	MMP1	EDNRA	CCL20	IL8
PTGS2	NR4A2	ITGA2	THBS1	ANGPTL4	EREG
SPP1	GPNMB	FOS	TAGLN	MMP1	MMP3
EDNRA	COMP	PTHLH	BMP2	CTSS	MMP8
NR4A2	ZFP36	FOS	RGS2	CXCL5	ADCY8
SPP1	IGF1	MMP3	HAPLN1	CCL20	CXCL6
MMP1	IL1RN	MMP1	VCAN	MMP1	IL6
ADCY8	BDKRB1	PLCB4	GNG11	MMP1	IL8
CXCL5	CXCL16	ASPN	COL1A1	MMP13	IL6
CD248	TMEM204	MT1E	FOS	CCL20	CXCL5
CSF2	TF	ITGBL1	MFAP5	CCL20	IL6
PCSK1	IGF1	TAGLN	ACTA2	CSF2	CXCL5
BMP2	FGF10	CYR61	MMP1	MMP3	IL6
HAPLN1	VCAN	CXCL12	ANGPT1	IL6	MMP8
IL1RN	CSF3	ACAN	NAMPT	IL8	CSF2
CTSS	MMP8	PRL	IL1A	IL8	IL6
MME	EDNRA	PTHLH	ANGPT1	CTSS	MMP13
SKA3	ANLN	BMP2	ASPN
CXCL16	ADCY8	EDNRA	BDKRB1
MELK	PRR11	MMP3	THBS1
CALD1	TPM2	TNFRSF11B	MGP
TF	CSF3	ID1	BMP6
THBS2	COL1A1	IL1A	LIF
EFEMP1	OGN	PTGS2	TNFRSF11B
EDNRA	ADCY8	SPP1	ITGB3
ASPM	PBK	IL8	LIF
NUSAP1	NCAPG	BMP2	ID1
CCNA2	NCAPG	GDF5	ACAN
PTGS2	FOS	FOS	MMP10
TPM2	CNN1	CTGF	IL1A
COL1A2	MXRA5	PTGS2	PLA2G4A
ANLN	NUSAP1	PTX3	TNFAIP6
MKI67	KIF11	IL8	THBS1
COL1A2	COL1A1	MMP1	TFPI2
LTBP2	LOXL1	PTHLH	SPP1
PTGS2	TNFAIP6	BMP2	FOS
SKP2	NUSAP1	PRL	LIF
COL1A2	LOXL1	ASPN	GDF5
CSF2	IL1RN	MMP1	MMP10
PBK	CCNB2	MMP10	HAPLN1
VCAN	THBS1	MMP1	FOS
CCNB2	NUSAP1	PTGS1	FOS
HSPG2	SPARC	CXCR4	IL8
CP	LOX	PRL	IL11
ASPN	PLSCR4	CYR61	ITGB3
IL33	CSF2	ANGPT1	EFNB2
ANLN	BRIP1	CYR61	CTGF
MMP3	CXCL16	NQO1	FOS
PTGS2	MMP8	CDCP1	COL1A1
ITGA2	THBS1	PTGS2	MMP3
PLCB4	GNG11	IL8	TNFAIP3
TAGLN	COL1A1	PTHLH	IL11
MFAP5	FBN1	MMP1	ANGPTL4
CALD1	TAGLN	BMP2	LIF
PRL	IL11	CTGF	IL8
IL8	BIRC3	BMP2	MGP
BMP2	TNFRSF11B	THBS1	COL1A1
MMP1	MMP3	ASPN	GLT8D2
IGF1	COL1A2	CTGF	TAGLN
CASC5	PBK	BMP2	COL1A1
IFI44L	IFI6	SFRP2	SFRP1
CCL20	IL1A	ITGB3	COL1A1
IL8	TNFAIP3	SPP1	IL1A
TF	IL1B	CTGF	MMP1
ASPM	NCAPG	LMOD1	TPM2
TOP2A	PSAT1	CXCL12	VCAN
FOS	IL1B	ASPN	COL12A1
HSPG2	VCAN	PTGS2	LIF
TNFRSF11B	IL1B	PTHLH	FOS
ASPM	CCNB2	CXCL12	COL1A1
ZFP36	TNFAIP3	TAGLN	COL1A1
DIAPH3	ANLN	ANGPT1	KLF2
IGFBP1	IL6	MMP3	ACAN
PBK	PLK1	LOXL1	COL1A1
FOS	TAGLN	FOS	AREG
IL6	LOX	CXCR4	DPP4
MKI67	ANLN	CTGF	VCAN
TPX2	KIF11	PTGS2	TNFAIP6
IL8	IL6	PTGS2	PRL
MELK	BRIP1	CXCR4	CXCL12
COL4A1	ITGA2	IRAK2	TNFAIP3
PBK	KIF11	ITGBL1	ASPN
CXCR4	CXCL16	IL8	MMP3
COL1A2	SPARC	IGFBP1	TFPI2
PTHLH	AREG	TAGLN	TPM1
FBN1	SPARC	ITGA2	COL1A1
SPARC	IBSP	CTGF	MMP3
SPP1	IL1B	ITGA2	ITGB3
BMP2	ASPN	FOS	MMP3
CXCL12	CCL20	IL8	IL11
PTGS2	ACSL4	TNFRSF11B	COL1A1
THBS3	THBS1	ANGPTL4	AREG
STC1	IL6	PTGS2	IL11
SKP2	NCAPG	MMP1	COL1A1
PRL	IL1B	CTGF	KLF2
HAPLN1	COMP	TNFRSF11B	IL11
IL11	IL1RN	RGS2	BDKRB1
DIAPH3	NUSAP1	CXCL12	DPP4
ASPM	PLK2	SPP1	CTGF
IL1B	NAMPT	CNN1	ACTA2
MMP1	IL1B	HAPLN1	ACAN
FOS	CSF2	PTGS2	ACTA2
ASPM	PLK1	HAPLN1	VCAN
SKA3	NCAPG	MFAP5	COL1A1
MELK	KIF11	PTGS2	IL1A
FOS	IL11	SPP1	ITGA2
PRR11	KIF11	PTHLH	AREG
CXCL6	BDKRB1	PRL	IGFBP1
CXCL5	CSF3	PTGS2	AREG
ANLN	KIF11	LMOD1	CNN1
COL12A1	COL8A2	DPP4	IL1A
COL4A1	COL14A1	THBS1	TNFAIP6
PLK1	NCAPG	MMP1	ACAN
ASPN	OGN	ASPN	MFAP5
CASC5	CCNA2	PTGS2	IL8
IGF1	IL1RN	PTGS2	FOS
IL6	CXCL6	IL1A	TNFAIP3
CSF2	THBS1	CYR61	PTGS2
PLK1	SKP2	CTSS	MMP3
MMP3	HAPLN1	IL1A	IRAK2
ASPN	GLT8D2	NR4A2	FOS
TNFRSF11B	IL1RN	ITGB3	THBS1
PLK2	KIF11	PTGS2	NR4A2
IL1A	IL6	PTGS2	THBS1
FOSB	GADD45B	FOS	IL11
CXCL12	IGF1	BMP2	PTGS2
PTGS2	CCL20	SPP1	MMP3
PTX3	TNFAIP6	DIAPH3	ASPM
THBS3	THBS2	CTGF	PTGS2
MMP3	VCAN	TNFRSF11B	THBS1
HSPG2	FBN1	ID1	THBS1
CXCL5	IL1B	EDNRA	RGS2
IL1A	LIF	CXCL12	ACTA2
TOP2A	MELK	FOS	TNFRSF11B
IL1B	LBP	VCAN	COL1A1
ISM1	COMP	LMOD1	TPM1
CXCL12	COL1A1	CXCR4	ANGPT1
COL1A2	TAGLN	CTGF	ACAN
IL8	LIF	PTHLH	TNFRSF11B
TOP2A	NUSAP1	IL8	FOS
IL8	CSF3	PLA2G4A	PTGS1
PTHLH	IGF1	PLCB4	EDNRA
TNFRSF11B	IL6	EDNRA	MGP
MKI67	CASC5	CXCR4	GDF5
IL1A	MMP13	BMP2	SPRY2
IGF1	PHLDA1	FOS	LIF
ITGA2	IL6	MMP1	MMP3
TPM1	ACTA2	VCAN	THBS1
ACAN	COL1A1	CTSS	MMP1
PLK1	PLK2	TNFAIP3	NAMPT
FBN1	COL1A1	ACAN	COL1A1
CCNA2	PRR11	NR4A2	MMP1
FBN1	VCAN	SPP1	TNFRSF11B
FOS	AREG	MMP1	IL1A
MMP1	CSF3	EFEMP1	MGP
CXCL5	IL6	CXCL12	MMP1
CSF2	IL6	CXCR4	PTGS2
IL1B	IRAK3	PTGS2	TNFAIP3
CASC5	CCNB2	COL12A1	COL1A1
CXCR4	CSF3	SPP1	THBS1
IL8	TREM1	PTGS2	NAMPT
CP	IL6	PLA2G4A	PTGES
ACAN	TNFAIP6	TPM1	ACTA2
BMP6	IL6	ITGBL1	ITGB3
COL5A1	COL1A1	THBS3	ITGA2
CXCL5	ADCY8	TPM1	CNN1
MKI67	PRR11	ACAN	VCAN
DIAPH3	KIF11	ASPM	ANLN
SKA3	BRIP1	RECK	ANGPT1
CXCL16	CXCL6	COL1A1	ACTA2
PBK	PRR11	ASPN	ECM2
ZFP36	GADD45B	ANGPT1	THBS1
IGF1	IL6	CTGF	THBS1
KIF11	BRIP1	CYR61	FOS
IGF1	ACAN	DIAPH3	ANLN
PRL	CSF2	TPM2	TAGLN
COL5A1	THBS1	IL8	TREM1
DIAPH3	ASPM	ASPN	ACTA2
CXCR4	CXCL6	MMP1	ITGA2
IL1B	MMP8	PTGS1	AREG
COL4A1	THBS1	GDF5	COL1A1
IGFBP1	TFPI2	MMP3	VCAN
SKA3	PRR11	BMP2	TNFRSF11B
PLK1	CCNB2	ACAN	TNFAIP6
ADCY8	GNG11	THBS3	THBS1
FOS	IGF1	TPM2	CNN1
COL5A1	LOXL1	PTGS2	MMP1
MMP10	HAPLN1	PLCB4	BDKRB1
PTGS2	PLA2G4A	IL11	IL1A
MMP1	EREG	SLC38A5	SLC1A5
IL8	TF	CTGF	COL1A1
COL14A1	COL1A2	ANKRD1	ACTA2
IGF1	TNFRSF11B	CD248	COL1A1
CASC5	TPX2	MT1X	MT1E
ITGA2	COMP	PRL	TNFRSF11B
CXCL12	ACTA2	TPM2	TPM1
TPX2	SKP2
IGF1	IL1B
IL8	IL11
ASPN	COL8A2
PBK	PLK2
CASC5	PRR11
THBS2	FBN1
DIAPH3	MKI67
NR4A2	MMP13
CYGB	TF
IL11	MMP13
PLK1	ANLN
LOXL1	COL1A1
TPM2	TPM1
IL6	GADD45B
IL6	LBP
FOS	GDF15
PSAT1	ASNS
IL1A	MMP8
BMP2	COL1A2
PTGS2	PTGES
LIF	CSF3
LOXL1	LOX
PTGS2	THBS1
MMP1	IL6
CTGF	PTGS2
EDNRA	COL1A2
COL1A2	SFRP2
BMP2	LIF
ASPM	CASC5
PLA2G4A	PTGES
CXCL5	CXCL6
ASPM	NUSAP1
CTGF	LOX
SPP1	IL1A
TREM1	AQP9
KYNU	NAMPT
MMP1	EDNRA
CCL20	CXCL16
CALD1	SPARC
PTGS2	MMP3
SKP2	ANLN
KIF11	TNFAIP3
CASC5	NCAPG
ACAN	OGN
CXCR4	IL8
KIF11	NUSAP1
TOP2A	BRIP1
COL12A1	COL14A1
ASPM	SKA3
SPP1	IL6
IGF1	TF
COL5A1	COL1A2
MKI67	NCAPG
ECM2	OGN
IL1B	TNFAIP3
PTGS2	IL11
MELK	NCAPG
IL6	LIF
FOS	PRL
CDCP1	COL1A1
SFRP2	SFRP1
NMB	IL6
CXCR4	IL6
SKA3	CCNA2
MMP1	IL8
PTX3	IL1B
CXCL12	VCAN
IL6	NAMPT
TNFRSF11B	IL11
PRL	TF
PLK1	MELK
ASPN	COL12A1
IGF1	THBS1
THBS2	COL12A1
MMP3	MMP13
TNFRSF11B	COL1A1
PDE5A	ADCY8
MELK	CCNB2
PTHLH	JAG1
PRL	IGFBP1
FBN1	COL1A2
FOS	GADD45B
CCL20	CXCL5
CCNB2	KIF11
CNN1	ACTA2
PLCB4	CCKAR
IL1B	CSF3
TOP2A	MKI67
CCL20	IL8
COL14A1	ISM1
CCNA2	NUSAP1
ZFP36	FOSB
FBN1	LOX
BRIP1	NCAPG
CCNB2	GADD45B
TPX2	NCAPG
MMP1	IL1A
CXCL12	CSF3
CTGF	ACAN
COL5A1	FBN1
FOS	ZFP36
KIF11	NCAPG
IL1B	TREM1
PTGS2	IL1B
IL1A	IRAK3
COL5A1	ITGA2
IGF1	IL1A
IL1A	IRAK2
MKI67	BRIP1
IL1B	MMP13
TF	IL6
ASPN	FBN1
COL14A1	COL1A1
MKI67	CCNB2
CALD1	COL1A2
TOP2A	CCNA2
CXCL12	MMP1
CXCR4	DPP4
COL14A1	COMP
COL1A1	COMP
IL8	IL1B
IRAK3	IL6
DIAPH3	MELK
IGF1	MMP3
NR4A2	FOS
CXCL12	CSF2
CCL20	IL1B
PRL	IL6
IL11	IL1A
CCL20	TNFAIP3
THBS3	ITGA2
TOP2A	PRR11
PRL	LIF
CSF2	IL11
BMP6	FGF10
TMEM204	ACTA2
IGFBP1	TF
TOP2A	TPX2
FOS	IL1RN
ALDH1B1	ASNS
IL11	IL1B
PTGES	IL6
SKA3	KIF11
TAGLN	CNN1
CSF2	CSF3
FBN1	COL12A1
TMEM204	KLF2
NR4A2	MMP1
TOP2A	CASC5
BMP2	MMP13
MFAP5	JAG1
MMP3	IL1RN
ASPN	MFAP5
PBK	SKP2
PREX1	GNG11
DPP4	IL1A
PRL	CSF3
PTHLH	PRL
PTGS2	IL1RN
CCL20	BIRC3
ADAMTS2	LOX
ITGA2	IBSP
PLA2G4A	IL1B
EDNRA	CCKAR
NEK7	KIF11
ACAN	NAMPT
PTGS2	MMP13
IL6	MMP8
C2CD4B	IL1B
SPP1	ITGA2
IGF1	BIRC3
TOP2A	SKA3
PTGS2	FOSB
SKA3	PLK1
TPX2	CCNB2
SPP1	THBS1
EDNRA	ISM1
PTHLH	SPP1
MELK	ANLN
PTHLH	TNFRSF11B
TOP2A	PBK
MKI67	SKP2
PTGES	IL1B
FBN1	MFAP4
SPP1	TNFRSF11B
IL1B	LIF
IL11	IL6
PLK2	NUSAP1
THBS2	THBS1
IRAK2	TNFAIP3
BMP2	COL1A1
FOS	TNFRSF11B
CTGF	KLF2
TPX2	ANLN
CXCL12	IL6
ASPN	THBS2
FOS	IL6
COL5A1	COL12A1
MMP1	IGF1
CP	SLC11A2
MMP1	MMP10
LMOD1	TPM2
MKI67	PLK1
PCSK1	SCG2
NPR3	MME
MMP3	IL1B
PTGS2	LIF
TOP2A	ASPM
IL8	CSF2
MMP1	ACAN
SKA3	CCNB2
CTSS	TF
IL1RN	IL6
FBN1	LOXL1
DIAPH3	SKA3
MMP13	COL1A1
LOX	COL1A1
PTGES	PTGIS
IL1B	HSD11B1
MKI67	NUSAP1
IL1B	TFPI2
PTGS2	MMP1
IL8	LBP
ANKRD1	ACTA2
HSPG2	ASPM
IGF1	IL11
TPX2	PRR11
FOS	CCKAR
COL1A2	ACTA2
BMP2	IBSP
CXCL12	COL1A2
THBS2	LOX
CTGF	MMP1
COL12A1	COL1A2
IL6	TNFAIP3
TNFRSF11B	IBSP
CCNB2	NCAPG
COL8A2	COL1A2
COL4A1	COL12A1
CXCL5	BDKRB1
TOP2A	CCNB2
MME	CPM
PTGS2	CSF2
TOP2A	DIAPH3
PLK1	CCNA2
MKI67	SKA3
ZFP36	KLF2
LMOD1	TPM1
PLCB4	EDNRA
TPX2	PLK2
CASC5	BRIP1
HSPG2	CTGF
COL4A1	COL1A1
COL5A1	ADAMTS2
CXCR4	PTGS2
PLK2	SKP2
PTHLH	ADCY8
MMP10	IL6
IL1A	CSF3
CCL20	VCAN
LMOD1	CALD1
CCNB2	SKP2
COL5A1	LOX
TOP2A	SKP2
COL4A1	COL8A2
MMP1	FOSB
SKA3	NUSAP1
COL5A1	SPARC
CD248	COL1A2
PTGS2	TNFRSF11B
MMP3	IL6
TNFRSF11B	MMP13
PTGS2	EREG
CCL20	BDKRB1
FOS	IL1A
PLK1	KIF11
TAGLN	TPM1
IL8	MMP3
PBK	CCNA2
THBS2	LOXL1
PTGS2	NAMPT
ASPN	COL1A2
SPP1	CTGF
MKI67	MELK
COL4A1	COL1A2
CTGF	IL8
MMP3	ACAN
CCNA2	ANLN
ANLN	PRR11
FOS	CSF3
IL1B	IL1RN
CXCR4	CXCL12
ASPN	COL1A1
CALD1	TPM1
CXCR4	CSF2
MFAP5	COL1A1
PTGS2	IL1A
FOS	MMP10
PTHLH	IL6
CXCR4	CCL20
ADAMTS2	COL1A1
CCL20	CSF2
IL8	THBS1
FOXQ1	EFNB2
IL6	ACTA2
ASPN	COMP
HSPG2	ITGA2
PTGS2	PTGIS
JAG1	EFNB2
CCNB2	ANLN
PTGS2	PRL
TPX2	PLK1
ACAN	MMP8
COL4A1	SPARC
FOS	LIF
CXCR4	CXCL5
ASPM	KIF11
MMP13	IBSP
TPM1	CNN1
ACAN	COMP
TPM2	TAGLN
CALD1	CNN1
CXCL12	TMEM204
ITGA2	COL1A1
ASPM	TPX2
FOS	CCNB2
ACAN	MMP13
CCL20	CXCL6
BMP2	ACAN
TAGLN	ACTA2
MMP1	COL1A2
PLK2	CCNA2
SKA3	TPX2
IL11	CSF3
EDNRA	COL14A1
BIRC3	CSF3
ACAN	IBSP
SPP1	BMP2
IGF1	HAPLN1
PTGS2	IL8
IGF1	AREG
ITGBL1	MFAP5
THBS2	COL1A2
ASPM	BRIP1
NMB	CCKAR
CCNA2	KIF11
SPARC	COL1A1
PBK	TPX2
IL8	IL1RN
THBS2	ITGA2
COL4A1	CTGF
DIAPH3	NCAPG
CTSS	MMP3
PTGS2	AREG
THBS1	JAG1
TPX2	BRIP1
COL5A1	COL8A2
BIRC3	TNFAIP3
TOP2A	NCAPG
IL8	IL1A
THBS1	COL1A1
HAPLN1	ACAN
CCL20	IL6
ANLN	NCAPG
ASPM	PRR11
FOS	MMP13
MELK	SKP2
ASPM	ANLN
PRR11	NUSAP1
IGF1	IGFBP1
CTGF	CALD1
PTGS2	IGF1
TOP2A	ANLN
PTHLH	FOS
CTGF	IGF1
TF	LIF
C1QTNF1	IL1B
MMP1	VCAN
CTSS	MMP1
NDP	COL14A1
CCNA2	BRIP1
PTHLH	SPARC
MMP13	LIF
MKI67	ASPM
MMP3	THBS1
FOS	FGF10
FOS	CCNA2
MT1E	FOS
MKI67	PBK
ASPN	ECM2
MELK	CCNA2
PBK	NCAPG
HSPG2	PRL
IL1B	IL1A
DIAPH3	TPX2
BMP2	PTGS2
ACAN	VCAN
CXCL16	BDKRB1
IGF1	PRL
STEAP1	STEAP2
CD248	COL1A1
ACAN	IL1B
TPX2	CCNA2
BMP2	IL6
LMOD1	CNN1
COL12A1	COL1A1
THBS2	SPARC
COL4A1	FBN1
MMP1	ITGA2
FBN1	LTBP2
BMP2	FOS
COL1A2	COMP
COL1A2	LOX
SPP1	MMP3
PTGS2	TNFAIP3
GPNMB	MMP3
IL1A	TNFAIP3
CSF2	IL1A
FOS	FOSB
VCAN	COL1A1
IL8	IGF1
IL11	LIF
FOS	LBP
CASC5	NUSAP1
TPX2	NUSAP1
MELK	NUSAP1
IL33	IL1B
BMP2	GREM1
PLK2	ANLN
CCNB2	CCNA2
BMP2	SPRY2
CSF2	IL1B
CASC5	SKA3
CASC5	ANLN
PTHLH	BMP6
IL1A	IL1RN
IL1B	TNFAIP6
CTGF	MMP3
CASC5	MELK
IL8	NAMPT
SKP2	CCNA2
IL8	FOS
COL1A2	VCAN
CTGF	COL1A2
MMP1	COL1A1
CTGF	IL6
CXCL12	CXCL16
CCKAR	BST1
TNFAIP3	NAMPT
PBK	BRIP1
PTGS2	ACTA2
SKA3	PBK
CXCL12	CXCL5
CTSS	IL1B
IL1B	IL6
PBK	MELK
MMP13	IL6
COL1A2	ITGA2
COL4A1	COL5A1
CXCL12	MMP13
IGF1	LIF
IL6	EFNB2
ASPN	ACTA2
CTGF	ACTA2
COL5A1	THBS2
PLK1	NUSAP1
CCNB2	PLK2
BMP2	COMP
CSF2	CXCL5
FRY	TMEM204
NDP	COMP
CXCR4	IL1B
TNFAIP3	GADD45B
IL6	CSF3
CTGF	TAGLN
CTGF	THBS1
CCKAR	BDKRB1
SPP1	IBSP
COL8A2	COL14A1
MKI67	TPX2
COL8A2	COL1A1
PBK	NUSAP1
MKI67	CCNA2
IGF1	CSF2
SPRY2	FGF10
SKP2	KIF11
PTHLH	IL11
ADCY8	CXCL6
DIAPH3	PBK
COL1A2	ADAMTS2
CTGF	IL1A
THBS2	JAG1
PRL	IL1A
CTSS	IL6
MMP1	TFPI2
PTGS2	LOX
SRPX2	CALB2
MMP3	IL1A
CTSS	MMP13
CTGF	SPARC
IRAK3	IRAK2
SPRY2	SPARC
EDNRA	BDKRB1
COL5A1	COL14A1
THBS1	IL6
MKI67	CNN1
CASC5	PLK1
IL33	IL6
ITGBL1	ASPN
DIAPH3	CASC5
CASC5	KIF11
SKA3	MELK
TOP2A	KIF11
PBK	ANLN
MMAB	MMD
AREG	EREG
SPP1	SPARC
IGF1	CCNA2
PTHLH	BMP2
CTGF	COL1A1
ASPN	TMEM204
IL8	MMP8
TOP2A	PLK1
CXCL12	DPP4
CCL20	ADCY8
DPP4	MME
CTGF	VCAN
COL1A2	MMP13
PRL	TNFRSF11B
THBS1	SPARC
BMP2	IGF1
ASPM	SKP2
CRLF2	CXCL5
