# Supplementary material for: Osteogenic Differentiation of MSC through Calcium Signaling Activation: Transcriptomics and Functional Analysis
Source: PLoS One. 2016 Feb 1;11(2):e0148173. doi: 10.1371/journal.pone.0148173 (PMC4734718; doi:10.1371/journal.pone.0148173)
Supplement: S6 Table — Row data of DEG networks (comparisons A, B, C) obtained by gProfiler, which allows a significant enrichment by means of BioGRID knowledge about protein-protein interactions, thus highlighting indirect relations among proteins. Genes originally included in DEG list are reported in ‘Gene names and descriptions’ section, while genes involved into PPI and therefore added to original networks are reported in ‘graph structure’ section. (XLSX) [file pone.0148173.s006.xlsx]

## Sheet: mRNA_ComparisonA
#	signf	p-value	T	Q	Q&T	Q&T/Q	Q&T/T	term ID	t type	t group	t name	t depth	Q&T list
#
#INFO:	PARAMETERS: sort_by_structure = 1
#INFO:	PARAMETERS: user_thr = 1.00
#INFO:	PARAMETERS: organism = hsapiens
#INFO:	PARAMETERS: analytical = 1
#INFO:	User: g:Profiler web interface
#INFO:	Host: ronk1.at.mt.ut.ee
#INFO:	Time: 2015-3-26 17:45:17
#WARNING:	Gene LOC541472 in query [1/138] is not recognized, skipping!
#WARNING:	Gene SNORA12 in query [1/224] is ambiguous (3 gene matches in Ensembl), skipping!
#WARNING:	Gene SNORA21 in query [1/225] is ambiguous (3 gene matches in Ensembl), skipping!
#WARNING:	Gene SNORA46 in query [1/226] is ambiguous (2 gene matches in Ensembl), skipping!
#WARNING:	Gene SNORA72 in query [1/228] is ambiguous (9 gene matches in Ensembl), skipping!
#INFO:	Effective domain size for BIOGRID: 15128
#INFO:
#INFO:	--- Gene names and descriptions
#INFO:
#INFO:	QUERY:	ACAN	ACAN	aggrecan [Source:HGNC Symbol;Acc:HGNC:319]
#INFO:	QUERY:	ACSL4	ACSL4	acyl-CoA synthetase long-chain family member 4 [Source:HGNC Symbol;Acc:HGNC:3571]
#INFO:	QUERY:	ACTA2	ACTA2	actin, alpha 2, smooth muscle, aorta [Source:HGNC Symbol;Acc:HGNC:130]
#INFO:	QUERY:	ADAMTS2	ADAMTS2	ADAM metallopeptidase with thrombospondin type 1 motif, 2 [Source:HGNC Symbol;Acc:HGNC:218]
#INFO:	QUERY:	ADAMTSL1	ADAMTSL1	ADAMTS-like 1 [Source:HGNC Symbol;Acc:HGNC:14632]
#INFO:	QUERY:	ADCY8	ADCY8	adenylate cyclase 8 (brain) [Source:HGNC Symbol;Acc:HGNC:239]
#INFO:	QUERY:	ALDH1B1	ALDH1B1	aldehyde dehydrogenase 1 family, member B1 [Source:HGNC Symbol;Acc:HGNC:407]
#INFO:	QUERY:	ALDH1L2	ALDH1L2	aldehyde dehydrogenase 1 family, member L2 [Source:HGNC Symbol;Acc:HGNC:26777]
#INFO:	QUERY:	ALPK2	ALPK2	alpha-kinase 2 [Source:HGNC Symbol;Acc:HGNC:20565]
#INFO:	QUERY:	ANKRD1	ANKRD1	ankyrin repeat domain 1 (cardiac muscle) [Source:HGNC Symbol;Acc:HGNC:15819]
#INFO:	QUERY:	ANLN	ANLN	anillin, actin binding protein [Source:HGNC Symbol;Acc:HGNC:14082]
#INFO:	QUERY:	AQP9	AQP9	aquaporin 9 [Source:HGNC Symbol;Acc:HGNC:643]
#INFO:	QUERY:	AREG	AREG	amphiregulin [Source:HGNC Symbol;Acc:HGNC:651]
#INFO:	QUERY:	ARSG	ARSG	arylsulfatase G [Source:HGNC Symbol;Acc:HGNC:24102]
#INFO:	QUERY:	ASNS	ASNS	asparagine synthetase (glutamine-hydrolyzing) [Source:HGNC Symbol;Acc:HGNC:753]
#INFO:	QUERY:	ASPM	ASPM	asp (abnormal spindle) homolog, microcephaly associated (Drosophila) [Source:HGNC Symbol;Acc:HGNC:19048]
#INFO:	QUERY:	ASPN	ASPN	asporin [Source:HGNC Symbol;Acc:HGNC:14872]
#INFO:	QUERY:	B3GALT2	B3GALT2	UDP-Gal:betaGlcNAc beta 1,3-galactosyltransferase, polypeptide 2 [Source:HGNC Symbol;Acc:HGNC:917]
#INFO:	QUERY:	BDKRB1	BDKRB1	bradykinin receptor B1 [Source:HGNC Symbol;Acc:HGNC:1029]
#INFO:	QUERY:	BEX1	BEX1	brain expressed, X-linked 1 [Source:HGNC Symbol;Acc:HGNC:1036]
#INFO:	QUERY:	BIRC3	BIRC3	baculoviral IAP repeat containing 3 [Source:HGNC Symbol;Acc:HGNC:591]
#INFO:	QUERY:	BMP2	BMP2	bone morphogenetic protein 2 [Source:HGNC Symbol;Acc:HGNC:1069]
#INFO:	QUERY:	BMP6	BMP6	bone morphogenetic protein 6 [Source:HGNC Symbol;Acc:HGNC:1073]
#INFO:	QUERY:	BRIP1	BRIP1	BRCA1 interacting protein C-terminal helicase 1 [Source:HGNC Symbol;Acc:HGNC:20473]
#INFO:	QUERY:	BST1	BST1	bone marrow stromal cell antigen 1 [Source:HGNC Symbol;Acc:HGNC:1118]
#INFO:	QUERY:	C1orf198	C1ORF198	chromosome 1 open reading frame 198 [Source:HGNC Symbol;Acc:HGNC:25900]
#INFO:	QUERY:	C1QTNF1	C1QTNF1	C1q and tumor necrosis factor related protein 1 [Source:HGNC Symbol;Acc:HGNC:14324]
#INFO:	QUERY:	C2CD4B	C2CD4B	C2 calcium-dependent domain containing 4B [Source:HGNC Symbol;Acc:HGNC:33628]
#INFO:	QUERY:	CA12	CA12	carbonic anhydrase XII [Source:HGNC Symbol;Acc:HGNC:1371]
#INFO:	QUERY:	CA9	CA9	carbonic anhydrase IX [Source:HGNC Symbol;Acc:HGNC:1383]
#INFO:	QUERY:	CALB2	CALB2	calbindin 2 [Source:HGNC Symbol;Acc:HGNC:1435]
#INFO:	QUERY:	CALD1	CALD1	caldesmon 1 [Source:HGNC Symbol;Acc:HGNC:1441]
#INFO:	QUERY:	CASC5	CASC5	cancer susceptibility candidate 5 [Source:HGNC Symbol;Acc:HGNC:24054]
#INFO:	QUERY:	CCDC68	CCDC68	coiled-coil domain containing 68 [Source:HGNC Symbol;Acc:HGNC:24350]
#INFO:	QUERY:	CCKAR	CCKAR	cholecystokinin A receptor [Source:HGNC Symbol;Acc:HGNC:1570]
#INFO:	QUERY:	CCL20	CCL20	chemokine (C-C motif) ligand 20 [Source:HGNC Symbol;Acc:HGNC:10619]
#INFO:	QUERY:	CCNA2	CCNA2	cyclin A2 [Source:HGNC Symbol;Acc:HGNC:1578]
#INFO:	QUERY:	CCNB2	CCNB2	cyclin B2 [Source:HGNC Symbol;Acc:HGNC:1580]
#INFO:	QUERY:	CD248	CD248	CD248 molecule, endosialin [Source:HGNC Symbol;Acc:HGNC:18219]
#INFO:	QUERY:	CDCP1	CDCP1	CUB domain containing protein 1 [Source:HGNC Symbol;Acc:HGNC:24357]
#INFO:	QUERY:	CDH6	CDH6	cadherin 6, type 2, K-cadherin (fetal kidney) [Source:HGNC Symbol;Acc:HGNC:1765]
#INFO:	QUERY:	CHAC1	CHAC1	ChaC, cation transport regulator homolog 1 (E. coli) [Source:HGNC Symbol;Acc:HGNC:28680]
#INFO:	QUERY:	CLEC2B	CLEC2B	C-type lectin domain family 2, member B [Source:HGNC Symbol;Acc:HGNC:2053]
#INFO:	QUERY:	CLGN	CLGN	calmegin [Source:HGNC Symbol;Acc:HGNC:2060]
#INFO:	QUERY:	CMAHP	CMAHP	cytidine monophospho-N-acetylneuraminic acid hydroxylase, pseudogene [Source:HGNC Symbol;Acc:HGNC:2098]
#INFO:	QUERY:	CNN1	CNN1	calponin 1, basic, smooth muscle [Source:HGNC Symbol;Acc:HGNC:2155]
#INFO:	QUERY:	CNN2	CNN2	calponin 2 [Source:HGNC Symbol;Acc:HGNC:2156]
#INFO:	QUERY:	COL12A1	COL12A1	collagen, type XII, alpha 1 [Source:HGNC Symbol;Acc:HGNC:2188]
#INFO:	QUERY:	COL14A1	COL14A1	collagen, type XIV, alpha 1 [Source:HGNC Symbol;Acc:HGNC:2191]
#INFO:	QUERY:	COL1A1	COL1A1	collagen, type I, alpha 1 [Source:HGNC Symbol;Acc:HGNC:2197]
#INFO:	QUERY:	COL1A2	COL1A2	collagen, type I, alpha 2 [Source:HGNC Symbol;Acc:HGNC:2198]
#INFO:	QUERY:	COL4A1	COL4A1	collagen, type IV, alpha 1 [Source:HGNC Symbol;Acc:HGNC:2202]
#INFO:	QUERY:	COL5A1	COL5A1	collagen, type V, alpha 1 [Source:HGNC Symbol;Acc:HGNC:2209]
#INFO:	QUERY:	COL8A2	COL8A2	collagen, type VIII, alpha 2 [Source:HGNC Symbol;Acc:HGNC:2216]
#INFO:	QUERY:	COMP	COMP	cartilage oligomeric matrix protein [Source:HGNC Symbol;Acc:HGNC:2227]
#INFO:	QUERY:	CP	CP	ceruloplasmin (ferroxidase) [Source:HGNC Symbol;Acc:HGNC:2295]
#INFO:	QUERY:	CPM	CPM	carboxypeptidase M [Source:HGNC Symbol;Acc:HGNC:2311]
#INFO:	QUERY:	CREG1	CREG1	cellular repressor of E1A-stimulated genes 1 [Source:HGNC Symbol;Acc:HGNC:2351]
#INFO:	QUERY:	CRLF2	CRLF2	cytokine receptor-like factor 2 [Source:HGNC Symbol;Acc:HGNC:14281]
#INFO:	QUERY:	CSF2	CSF2	colony stimulating factor 2 (granulocyte-macrophage) [Source:HGNC Symbol;Acc:HGNC:2434]
#INFO:	QUERY:	CSF3	CSF3	colony stimulating factor 3 (granulocyte) [Source:HGNC Symbol;Acc:HGNC:2438]
#INFO:	QUERY:	CTGF	CTGF	connective tissue growth factor [Source:HGNC Symbol;Acc:HGNC:2500]
#INFO:	QUERY:	CTSS	CTSS	cathepsin S [Source:HGNC Symbol;Acc:HGNC:2545]
#INFO:	QUERY:	CXCL12	CXCL12	chemokine (C-X-C motif) ligand 12 [Source:HGNC Symbol;Acc:HGNC:10672]
#INFO:	QUERY:	CXCL16	CXCL16	chemokine (C-X-C motif) ligand 16 [Source:HGNC Symbol;Acc:HGNC:16642]
#INFO:	QUERY:	CXCL5	CXCL5	chemokine (C-X-C motif) ligand 5 [Source:HGNC Symbol;Acc:HGNC:10642]
#INFO:	QUERY:	CXCL6	CXCL6	chemokine (C-X-C motif) ligand 6 [Source:HGNC Symbol;Acc:HGNC:10643]
#INFO:	QUERY:	CXCR4	CXCR4	chemokine (C-X-C motif) receptor 4 [Source:HGNC Symbol;Acc:HGNC:2561]
#INFO:	QUERY:	CYGB	CYGB	cytoglobin [Source:HGNC Symbol;Acc:HGNC:16505]
#INFO:	QUERY:	CYP24A1	CYP24A1	cytochrome P450, family 24, subfamily A, polypeptide 1 [Source:HGNC Symbol;Acc:HGNC:2602]
#INFO:	QUERY:	CYTL1	CYTL1	cytokine-like 1 [Source:HGNC Symbol;Acc:HGNC:24435]
#INFO:	QUERY:	DDAH1	DDAH1	dimethylarginine dimethylaminohydrolase 1 [Source:HGNC Symbol;Acc:HGNC:2715]
#INFO:	QUERY:	DIAPH3	DIAPH3	diaphanous-related formin 3 [Source:HGNC Symbol;Acc:HGNC:15480]
#INFO:	QUERY:	DLEU2L	DLEU2L	deleted in lymphocytic leukemia 2-like [Source:HGNC Symbol;Acc:HGNC:13225]
#INFO:	QUERY:	DNER	DNER	delta/notch-like EGF repeat containing [Source:HGNC Symbol;Acc:HGNC:24456]
#INFO:	QUERY:	DPP4	DPP4	dipeptidyl-peptidase 4 [Source:HGNC Symbol;Acc:HGNC:3009]
#INFO:	QUERY:	ECM2	ECM2	extracellular matrix protein 2, female organ and adipocyte specific [Source:HGNC Symbol;Acc:HGNC:3154]
#INFO:	QUERY:	EDNRA	EDNRA	endothelin receptor type A [Source:HGNC Symbol;Acc:HGNC:3179]
#INFO:	QUERY:	EFEMP1	EFEMP1	EGF containing fibulin-like extracellular matrix protein 1 [Source:HGNC Symbol;Acc:HGNC:3218]
#INFO:	QUERY:	EFNB2	EFNB2	ephrin-B2 [Source:HGNC Symbol;Acc:HGNC:3227]
#INFO:	QUERY:	EHF	EHF	ets homologous factor [Source:HGNC Symbol;Acc:HGNC:3246]
#INFO:	QUERY:	EREG	EREG	epiregulin [Source:HGNC Symbol;Acc:HGNC:3443]
#INFO:	QUERY:	ERO1LB	ERO1LB	ERO1-like beta (S. cerevisiae) [Source:HGNC Symbol;Acc:HGNC:14355]
#INFO:	QUERY:	FBN1	FBN1	fibrillin 1 [Source:HGNC Symbol;Acc:HGNC:3603]
#INFO:	QUERY:	FGF10	FGF10	fibroblast growth factor 10 [Source:HGNC Symbol;Acc:HGNC:3666]
#INFO:	QUERY:	FLG	FLG	filaggrin [Source:HGNC Symbol;Acc:HGNC:3748]
#INFO:	QUERY:	FOS	FOS	FBJ murine osteosarcoma viral oncogene homolog [Source:HGNC Symbol;Acc:HGNC:3796]
#INFO:	QUERY:	FOSB	FOSB	FBJ murine osteosarcoma viral oncogene homolog B [Source:HGNC Symbol;Acc:HGNC:3797]
#INFO:	QUERY:	FOXQ1	FOXQ1	forkhead box Q1 [Source:HGNC Symbol;Acc:HGNC:20951]
#INFO:	QUERY:	FRY	FRY	furry homolog (Drosophila) [Source:HGNC Symbol;Acc:HGNC:20367]
#INFO:	QUERY:	GADD45B	GADD45B	growth arrest and DNA-damage-inducible, beta [Source:HGNC Symbol;Acc:HGNC:4096]
#INFO:	QUERY:	GDF15	GDF15	growth differentiation factor 15 [Source:HGNC Symbol;Acc:HGNC:30142]
#INFO:	QUERY:	GEM	GEM	GTP binding protein overexpressed in skeletal muscle [Source:HGNC Symbol;Acc:HGNC:4234]
#INFO:	QUERY:	GFPT2	GFPT2	glutamine-fructose-6-phosphate transaminase 2 [Source:HGNC Symbol;Acc:HGNC:4242]
#INFO:	QUERY:	GLT8D2	GLT8D2	glycosyltransferase 8 domain containing 2 [Source:HGNC Symbol;Acc:HGNC:24890]
#INFO:	QUERY:	GNG11	GNG11	guanine nucleotide binding protein (G protein), gamma 11 [Source:HGNC Symbol;Acc:HGNC:4403]
#INFO:	QUERY:	GPNMB	GPNMB	glycoprotein (transmembrane) nmb [Source:HGNC Symbol;Acc:HGNC:4462]
#INFO:	QUERY:	GREM1	GREM1	gremlin 1, DAN family BMP antagonist [Source:HGNC Symbol;Acc:HGNC:2001]
#INFO:	QUERY:	HAPLN1	HAPLN1	hyaluronan and proteoglycan link protein 1 [Source:HGNC Symbol;Acc:HGNC:2380]
#INFO:	QUERY:	HIC1	HIC1	hypermethylated in cancer 1 [Source:HGNC Symbol;Acc:HGNC:4909]
#INFO:	QUERY:	HMCN1	HMCN1	hemicentin 1 [Source:HGNC Symbol;Acc:HGNC:19194]
#INFO:	QUERY:	HSD11B1	HSD11B1	hydroxysteroid (11-beta) dehydrogenase 1 [Source:HGNC Symbol;Acc:HGNC:5208]
#INFO:	QUERY:	HSPB6	HSPB6	heat shock protein, alpha-crystallin-related, B6 [Source:HGNC Symbol;Acc:HGNC:26511]
#INFO:	QUERY:	HSPG2	HSPG2	heparan sulfate proteoglycan 2 [Source:HGNC Symbol;Acc:HGNC:5273]
#INFO:	QUERY:	IBSP	IBSP	integrin-binding sialoprotein [Source:HGNC Symbol;Acc:HGNC:5341]
#INFO:	QUERY:	IER3	IER3	immediate early response 3 [Source:HGNC Symbol;Acc:HGNC:5392]
#INFO:	QUERY:	IFI44L	IFI44L	interferon-induced protein 44-like [Source:HGNC Symbol;Acc:HGNC:17817]
#INFO:	QUERY:	IFI6	IFI6	interferon, alpha-inducible protein 6 [Source:HGNC Symbol;Acc:HGNC:4054]
#INFO:	QUERY:	IGF1	IGF1	insulin-like growth factor 1 (somatomedin C) [Source:HGNC Symbol;Acc:HGNC:5464]
#INFO:	QUERY:	IGFBP1	IGFBP1	insulin-like growth factor binding protein 1 [Source:HGNC Symbol;Acc:HGNC:5469]
#INFO:	QUERY:	IL11	IL11	interleukin 11 [Source:HGNC Symbol;Acc:HGNC:5966]
#INFO:	QUERY:	IL1A	IL1A	interleukin 1, alpha [Source:HGNC Symbol;Acc:HGNC:5991]
#INFO:	QUERY:	IL1B	IL1B	interleukin 1, beta [Source:HGNC Symbol;Acc:HGNC:5992]
#INFO:	QUERY:	IL1RN	IL1RN	interleukin 1 receptor antagonist [Source:HGNC Symbol;Acc:HGNC:6000]
#INFO:	QUERY:	IL24	IL24	interleukin 24 [Source:HGNC Symbol;Acc:HGNC:11346]
#INFO:	QUERY:	IL33	IL33	interleukin 33 [Source:HGNC Symbol;Acc:HGNC:16028]
#INFO:	QUERY:	IL36B	IL36B	interleukin 36, beta [Source:HGNC Symbol;Acc:HGNC:15564]
#INFO:	QUERY:	IL6	IL6	interleukin 6 [Source:HGNC Symbol;Acc:HGNC:6018]
#INFO:	QUERY:	IL8	CXCL8	chemokine (C-X-C motif) ligand 8 [Source:HGNC Symbol;Acc:HGNC:6025]
#INFO:	QUERY:	INSIG2	INSIG2	insulin induced gene 2 [Source:HGNC Symbol;Acc:HGNC:20452]
#INFO:	QUERY:	IRAK2	IRAK2	interleukin-1 receptor-associated kinase 2 [Source:HGNC Symbol;Acc:HGNC:6113]
#INFO:	QUERY:	IRAK3	IRAK3	interleukin-1 receptor-associated kinase 3 [Source:HGNC Symbol;Acc:HGNC:17020]
#INFO:	QUERY:	ISM1	ISM1	isthmin 1, angiogenesis inhibitor [Source:HGNC Symbol;Acc:HGNC:16213]
#INFO:	QUERY:	ITGA2	ITGA2	integrin, alpha 2 (CD49B, alpha 2 subunit of VLA-2 receptor) [Source:HGNC Symbol;Acc:HGNC:6137]
#INFO:	QUERY:	ITGBL1	ITGBL1	integrin, beta-like 1 (with EGF-like repeat domains) [Source:HGNC Symbol;Acc:HGNC:6164]
#INFO:	QUERY:	JAG1	JAG1	jagged 1 [Source:HGNC Symbol;Acc:HGNC:6188]
#INFO:	QUERY:	KCNJ15	KCNJ15	potassium inwardly-rectifying channel, subfamily J, member 15 [Source:HGNC Symbol;Acc:HGNC:6261]
#INFO:	QUERY:	KCNJ2	KCNJ2	potassium inwardly-rectifying channel, subfamily J, member 2 [Source:HGNC Symbol;Acc:HGNC:6263]
#INFO:	QUERY:	KCNK2	KCNK2	potassium channel, subfamily K, member 2 [Source:HGNC Symbol;Acc:HGNC:6277]
#INFO:	QUERY:	KIF11	KIF11	kinesin family member 11 [Source:HGNC Symbol;Acc:HGNC:6388]
#INFO:	QUERY:	KLF2	KLF2	Kruppel-like factor 2 [Source:HGNC Symbol;Acc:HGNC:6347]
#INFO:	QUERY:	KYNU	KYNU	kynureninase [Source:HGNC Symbol;Acc:HGNC:6469]
#INFO:	QUERY:	LACC1	LACC1	laccase (multicopper oxidoreductase) domain containing 1 [Source:HGNC Symbol;Acc:HGNC:26789]
#INFO:	QUERY:	LBP	LBP	lipopolysaccharide binding protein [Source:HGNC Symbol;Acc:HGNC:6517]
#INFO:	QUERY:	LIF	LIF	leukemia inhibitory factor [Source:HGNC Symbol;Acc:HGNC:6596]
#INFO:	QUERY:	LMO7	LMO7	LIM domain 7 [Source:HGNC Symbol;Acc:HGNC:6646]
#INFO:	QUERY:	LMOD1	LMOD1	leiomodin 1 (smooth muscle) [Source:HGNC Symbol;Acc:HGNC:6647]
#INFO:	QUERY:	LOC541472	N/A	N/A
#INFO:	QUERY:	LOX	LOX	lysyl oxidase [Source:HGNC Symbol;Acc:HGNC:6664]
#INFO:	QUERY:	LOXL1	LOXL1	lysyl oxidase-like 1 [Source:HGNC Symbol;Acc:HGNC:6665]
#INFO:	QUERY:	LOXL4	LOXL4	lysyl oxidase-like 4 [Source:HGNC Symbol;Acc:HGNC:17171]
#INFO:	QUERY:	LPXN	LPXN	leupaxin [Source:HGNC Symbol;Acc:HGNC:14061]
#INFO:	QUERY:	LRRC15	LRRC15	leucine rich repeat containing 15 [Source:HGNC Symbol;Acc:HGNC:20818]
#INFO:	QUERY:	LTBP2	LTBP2	latent transforming growth factor beta binding protein 2 [Source:HGNC Symbol;Acc:HGNC:6715]
#INFO:	QUERY:	LUCAT1	LUCAT1	lung cancer associated transcript 1 (non-protein coding) [Source:HGNC Symbol;Acc:HGNC:48498]
#INFO:	QUERY:	MELK	MELK	maternal embryonic leucine zipper kinase [Source:HGNC Symbol;Acc:HGNC:16870]
#INFO:	QUERY:	MEST	MEST	mesoderm specific transcript [Source:HGNC Symbol;Acc:HGNC:7028]
#INFO:	QUERY:	MFAP4	MFAP4	microfibrillar-associated protein 4 [Source:HGNC Symbol;Acc:HGNC:7035]
#INFO:	QUERY:	MFAP5	MFAP5	microfibrillar associated protein 5 [Source:HGNC Symbol;Acc:HGNC:29673]
#INFO:	QUERY:	MIR365A	MIR365A	microRNA 365a [Source:HGNC Symbol;Acc:HGNC:33692]
#INFO:	QUERY:	MKI67	MKI67	marker of proliferation Ki-67 [Source:HGNC Symbol;Acc:HGNC:7107]
#INFO:	QUERY:	MMD	MMD	monocyte to macrophage differentiation-associated [Source:HGNC Symbol;Acc:HGNC:7153]
#INFO:	QUERY:	MME	MME	membrane metallo-endopeptidase [Source:HGNC Symbol;Acc:HGNC:7154]
#INFO:	QUERY:	MMP1	MMP1	matrix metallopeptidase 1 (interstitial collagenase) [Source:HGNC Symbol;Acc:HGNC:7155]
#INFO:	QUERY:	MMP10	MMP10	matrix metallopeptidase 10 (stromelysin 2) [Source:HGNC Symbol;Acc:HGNC:7156]
#INFO:	QUERY:	MMP13	MMP13	matrix metallopeptidase 13 (collagenase 3) [Source:HGNC Symbol;Acc:HGNC:7159]
#INFO:	QUERY:	MMP3	MMP3	matrix metallopeptidase 3 (stromelysin 1, progelatinase) [Source:HGNC Symbol;Acc:HGNC:7173]
#INFO:	QUERY:	MMP8	MMP8	matrix metallopeptidase 8 (neutrophil collagenase) [Source:HGNC Symbol;Acc:HGNC:7175]
#INFO:	QUERY:	MT1L	MT1L	metallothionein 1L (gene/pseudogene) [Source:HGNC Symbol;Acc:HGNC:7404]
#INFO:	QUERY:	MXRA5	MXRA5	matrix-remodelling associated 5 [Source:HGNC Symbol;Acc:HGNC:7539]
#INFO:	QUERY:	NAMPT	NAMPT	nicotinamide phosphoribosyltransferase [Source:HGNC Symbol;Acc:HGNC:30092]
#INFO:	QUERY:	NCAPG	NCAPG	non-SMC condensin I complex, subunit G [Source:HGNC Symbol;Acc:HGNC:24304]
#INFO:	QUERY:	NDP	NDP	Norrie disease (pseudoglioma) [Source:HGNC Symbol;Acc:HGNC:7678]
#INFO:	QUERY:	NEK7	NEK7	NIMA-related kinase 7 [Source:HGNC Symbol;Acc:HGNC:13386]
#INFO:	QUERY:	NMB	NMB	neuromedin B [Source:HGNC Symbol;Acc:HGNC:7842]
#INFO:	QUERY:	NPR3	NPR3	natriuretic peptide receptor 3 [Source:HGNC Symbol;Acc:HGNC:7945]
#INFO:	QUERY:	NR4A2	NR4A2	nuclear receptor subfamily 4, group A, member 2 [Source:HGNC Symbol;Acc:HGNC:7981]
#INFO:	QUERY:	NTN1	NTN1	netrin 1 [Source:HGNC Symbol;Acc:HGNC:8029]
#INFO:	QUERY:	NUSAP1	NUSAP1	nucleolar and spindle associated protein 1 [Source:HGNC Symbol;Acc:HGNC:18538]
#INFO:	QUERY:	OGN	OGN	osteoglycin [Source:HGNC Symbol;Acc:HGNC:8126]
#INFO:	QUERY:	PALMD	PALMD	palmdelphin [Source:HGNC Symbol;Acc:HGNC:15846]
#INFO:	QUERY:	PBK	PBK	PDZ binding kinase [Source:HGNC Symbol;Acc:HGNC:18282]
#INFO:	QUERY:	PCDH19	PCDH19	protocadherin 19 [Source:HGNC Symbol;Acc:HGNC:14270]
#INFO:	QUERY:	PCDHB13	PCDHB13	protocadherin beta 13 [Source:HGNC Symbol;Acc:HGNC:8684]
#INFO:	QUERY:	PCSK1	PCSK1	proprotein convertase subtilisin/kexin type 1 [Source:HGNC Symbol;Acc:HGNC:8743]
#INFO:	QUERY:	PDE5A	PDE5A	phosphodiesterase 5A, cGMP-specific [Source:HGNC Symbol;Acc:HGNC:8784]
#INFO:	QUERY:	PEAR1	PEAR1	platelet endothelial aggregation receptor 1 [Source:HGNC Symbol;Acc:HGNC:33631]
#INFO:	QUERY:	PHLDA1	PHLDA1	pleckstrin homology-like domain, family A, member 1 [Source:HGNC Symbol;Acc:HGNC:8933]
#INFO:	QUERY:	PID1	PID1	phosphotyrosine interaction domain containing 1 [Source:HGNC Symbol;Acc:HGNC:26084]
#INFO:	QUERY:	PLA2G4A	PLA2G4A	phospholipase A2, group IVA (cytosolic, calcium-dependent) [Source:HGNC Symbol;Acc:HGNC:9035]
#INFO:	QUERY:	PLCB4	PLCB4	phospholipase C, beta 4 [Source:HGNC Symbol;Acc:HGNC:9059]
#INFO:	QUERY:	PLCE1-AS1	PLCE1-AS1	PLCE1 antisense RNA 1 [Source:HGNC Symbol;Acc:HGNC:45193]
#INFO:	QUERY:	PLK1	PLK1	polo-like kinase 1 [Source:HGNC Symbol;Acc:HGNC:9077]
#INFO:	QUERY:	PLK2	PLK2	polo-like kinase 2 [Source:HGNC Symbol;Acc:HGNC:19699]
#INFO:	QUERY:	PLSCR4	PLSCR4	phospholipid scramblase 4 [Source:HGNC Symbol;Acc:HGNC:16497]
#INFO:	QUERY:	PODNL1	PODNL1	podocan-like 1 [Source:HGNC Symbol;Acc:HGNC:26275]
#INFO:	QUERY:	PREX1	PREX1	phosphatidylinositol-3,4,5-trisphosphate-dependent Rac exchange factor 1 [Source:HGNC Symbol;Acc:HGNC:32594]
#INFO:	QUERY:	PRL	PRL	prolactin [Source:HGNC Symbol;Acc:HGNC:9445]
#INFO:	QUERY:	PRR11	PRR11	proline rich 11 [Source:HGNC Symbol;Acc:HGNC:25619]
#INFO:	QUERY:	PRRG4	PRRG4	proline rich Gla (G-carboxyglutamic acid) 4 (transmembrane) [Source:HGNC Symbol;Acc:HGNC:30799]
#INFO:	QUERY:	PRSS12	PRSS12	protease, serine, 12 (neurotrypsin, motopsin) [Source:HGNC Symbol;Acc:HGNC:9477]
#INFO:	QUERY:	PRSS23	PRSS23	protease, serine, 23 [Source:HGNC Symbol;Acc:HGNC:14370]
#INFO:	QUERY:	PSAT1	PSAT1	phosphoserine aminotransferase 1 [Source:HGNC Symbol;Acc:HGNC:19129]
#INFO:	QUERY:	PTGES	PTGES	prostaglandin E synthase [Source:HGNC Symbol;Acc:HGNC:9599]
#INFO:	QUERY:	PTGIS	PTGIS	prostaglandin I2 (prostacyclin) synthase [Source:HGNC Symbol;Acc:HGNC:9603]
#INFO:	QUERY:	PTGS2	PTGS2	prostaglandin-endoperoxide synthase 2 (prostaglandin G/H synthase and cyclooxygenase) [Source:HGNC Symbol;Acc:HGNC:9605]
#INFO:	QUERY:	PTHLH	PTHLH	parathyroid hormone-like hormone [Source:HGNC Symbol;Acc:HGNC:9607]
#INFO:	QUERY:	PTPRN	PTPRN	protein tyrosine phosphatase, receptor type, N [Source:HGNC Symbol;Acc:HGNC:9676]
#INFO:	QUERY:	PTX3	PTX3	pentraxin 3, long [Source:HGNC Symbol;Acc:HGNC:9692]
#INFO:	QUERY:	RAB27B	RAB27B	RAB27B, member RAS oncogene family [Source:HGNC Symbol;Acc:HGNC:9767]
#INFO:	QUERY:	RANBP3L	RANBP3L	RAN binding protein 3-like [Source:HGNC Symbol;Acc:HGNC:26353]
#INFO:	QUERY:	RASD1	RASD1	RAS, dexamethasone-induced 1 [Source:HGNC Symbol;Acc:HGNC:15828]
#INFO:	QUERY:	RASEF	RASEF	RAS and EF-hand domain containing [Source:HGNC Symbol;Acc:HGNC:26464]
#INFO:	QUERY:	RNU5A-1	RNU5A-1	RNA, U5A small nuclear 1 [Source:HGNC Symbol;Acc:HGNC:10211]
#INFO:	QUERY:	RNU5B-1	RNU5B-1	RNA, U5B small nuclear 1 [Source:HGNC Symbol;Acc:HGNC:10212]
#INFO:	QUERY:	ROR1	ROR1	receptor tyrosine kinase-like orphan receptor 1 [Source:HGNC Symbol;Acc:HGNC:10256]
#INFO:	QUERY:	RRAGD	RRAGD	Ras-related GTP binding D [Source:HGNC Symbol;Acc:HGNC:19903]
#INFO:	QUERY:	RSPO3	RSPO3	R-spondin 3 [Source:HGNC Symbol;Acc:HGNC:20866]
#INFO:	QUERY:	SCG2	SCG2	secretogranin II [Source:HGNC Symbol;Acc:HGNC:10575]
#INFO:	QUERY:	SCUBE3	SCUBE3	signal peptide, CUB domain, EGF-like 3 [Source:HGNC Symbol;Acc:HGNC:13655]
#INFO:	QUERY:	SERTAD4	SERTAD4	SERTA domain containing 4 [Source:HGNC Symbol;Acc:HGNC:25236]
#INFO:	QUERY:	SFRP1	SFRP1	secreted frizzled-related protein 1 [Source:HGNC Symbol;Acc:HGNC:10776]
#INFO:	QUERY:	SFRP2	SFRP2	secreted frizzled-related protein 2 [Source:HGNC Symbol;Acc:HGNC:10777]
#INFO:	QUERY:	SKA3	SKA3	spindle and kinetochore associated complex subunit 3 [Source:HGNC Symbol;Acc:HGNC:20262]
#INFO:	QUERY:	SKP2	SKP2	S-phase kinase-associated protein 2, E3 ubiquitin protein ligase [Source:HGNC Symbol;Acc:HGNC:10901]
#INFO:	QUERY:	SLC11A2	SLC11A2	solute carrier family 11 (proton-coupled divalent metal ion transporter), member 2 [Source:HGNC Symbol;Acc:HGNC:10908]
#INFO:	QUERY:	SLC16A6	SLC16A6	solute carrier family 16, member 6 [Source:HGNC Symbol;Acc:HGNC:10927]
#INFO:	QUERY:	SLC19A2	SLC19A2	solute carrier family 19 (thiamine transporter), member 2 [Source:HGNC Symbol;Acc:HGNC:10938]
#INFO:	QUERY:	SLC1A5	SLC1A5	solute carrier family 1 (neutral amino acid transporter), member 5 [Source:HGNC Symbol;Acc:HGNC:10943]
#INFO:	QUERY:	SLC7A2	SLC7A2	solute carrier family 7 (cationic amino acid transporter, y+ system), member 2 [Source:HGNC Symbol;Acc:HGNC:11060]
#INFO:	QUERY:	SLIT3	SLIT3	slit homolog 3 (Drosophila) [Source:HGNC Symbol;Acc:HGNC:11087]
#INFO:	QUERY:	SLITRK4	SLITRK4	SLIT and NTRK-like family, member 4 [Source:HGNC Symbol;Acc:HGNC:23502]
#INFO:	QUERY:	SMOX	SMOX	spermine oxidase [Source:HGNC Symbol;Acc:HGNC:15862]
#INFO:	QUERY:	SNORA12	SNORA12	small nucleolar RNA, H/ACA box 12 [Source:HGNC Symbol;Acc:HGNC:32600]/Small nucleolar RNA SNORA12 [Source:RFAM;Acc:RF00586]
#INFO:	QUERY:	SNORA21	RPL23/SNORA21	small nucleolar RNA, H/ACA box 21 [Source:HGNC Symbol;Acc:HGNC:32611]/ribosomal protein L23 [Source:HGNC Symbol;Acc:HGNC:10316]/Small nucleolar RNA SNORA21 [Source:RFAM;Acc:RF00412]
#INFO:	QUERY:	SNORA46	SNORA46	Small nucleolar RNA SNORA46 [Source:RFAM;Acc:RF00404]/small nucleolar RNA, H/ACA box 46 [Source:HGNC Symbol;Acc:HGNC:32639]
#INFO:	QUERY:	SNORA5A	SNORA5A	small nucleolar RNA, H/ACA box 5A [Source:HGNC Symbol;Acc:HGNC:32588]
#INFO:	QUERY:	SNORA72	SNORA72	small nucleolar RNA, H/ACA box 72 [Source:EntrezGene;Acc:26775]/Small nucleolar RNA SNORA72 [Source:RFAM;Acc:RF00139]/small nucleolar RNA, H/ACA box 72 [Source:HGNC Symbol;Acc:HGNC:10234]
#INFO:	QUERY:	SNORA74A	SNORA74A	small nucleolar RNA, H/ACA box 74A [Source:HGNC Symbol;Acc:HGNC:10119]
#INFO:	QUERY:	SNORD116-1	SNORD116-1	small nucleolar RNA, C/D box 116-1 [Source:HGNC Symbol;Acc:HGNC:33067]
#INFO:	QUERY:	SNORD94	SNORD94	small nucleolar RNA, C/D box 94 [Source:HGNC Symbol;Acc:HGNC:32756]
#INFO:	QUERY:	SPARC	SPARC	secreted protein, acidic, cysteine-rich (osteonectin) [Source:HGNC Symbol;Acc:HGNC:11219]
#INFO:	QUERY:	SPON1	SPON1	spondin 1, extracellular matrix protein [Source:HGNC Symbol;Acc:HGNC:11252]
#INFO:	QUERY:	SPP1	SPP1	secreted phosphoprotein 1 [Source:HGNC Symbol;Acc:HGNC:11255]
#INFO:	QUERY:	SPRY2	SPRY2	sprouty homolog 2 (Drosophila) [Source:HGNC Symbol;Acc:HGNC:11270]
#INFO:	QUERY:	SRPX2	SRPX2	sushi-repeat containing protein, X-linked 2 [Source:HGNC Symbol;Acc:HGNC:30668]
#INFO:	QUERY:	STC1	STC1	stanniocalcin 1 [Source:HGNC Symbol;Acc:HGNC:11373]
#INFO:	QUERY:	STEAP1	STEAP1	six transmembrane epithelial antigen of the prostate 1 [Source:HGNC Symbol;Acc:HGNC:11378]
#INFO:	QUERY:	STEAP2	STEAP2	STEAP family member 2, metalloreductase [Source:HGNC Symbol;Acc:HGNC:17885]
#INFO:	QUERY:	SULF2	SULF2	sulfatase 2 [Source:HGNC Symbol;Acc:HGNC:20392]
#INFO:	QUERY:	SYNPO2	SYNPO2	synaptopodin 2 [Source:HGNC Symbol;Acc:HGNC:17732]
#INFO:	QUERY:	TAGLN	TAGLN	transgelin [Source:HGNC Symbol;Acc:HGNC:11553]
#INFO:	QUERY:	TENM2	TENM2	teneurin transmembrane protein 2 [Source:HGNC Symbol;Acc:HGNC:29943]
#INFO:	QUERY:	TF	TF	transferrin [Source:HGNC Symbol;Acc:HGNC:11740]
#INFO:	QUERY:	TFPI2	TFPI2	tissue factor pathway inhibitor 2 [Source:HGNC Symbol;Acc:HGNC:11761]
#INFO:	QUERY:	THBS1	THBS1	thrombospondin 1 [Source:HGNC Symbol;Acc:HGNC:11785]
#INFO:	QUERY:	THBS2	THBS2	thrombospondin 2 [Source:HGNC Symbol;Acc:HGNC:11786]
#INFO:	QUERY:	THBS3	THBS3	thrombospondin 3 [Source:HGNC Symbol;Acc:HGNC:11787]
#INFO:	QUERY:	TM4SF20	TM4SF20	transmembrane 4 L six family member 20 [Source:HGNC Symbol;Acc:HGNC:26230]
#INFO:	QUERY:	TMEM119	TMEM119	transmembrane protein 119 [Source:HGNC Symbol;Acc:HGNC:27884]
#INFO:	QUERY:	TMEM132A	TMEM132A	transmembrane protein 132A [Source:HGNC Symbol;Acc:HGNC:31092]
#INFO:	QUERY:	TMEM158	TMEM158	transmembrane protein 158 (gene/pseudogene) [Source:HGNC Symbol;Acc:HGNC:30293]
#INFO:	QUERY:	TMEM204	TMEM204	transmembrane protein 204 [Source:HGNC Symbol;Acc:HGNC:14158]
#INFO:	QUERY:	TMEM38B	TMEM38B	transmembrane protein 38B [Source:HGNC Symbol;Acc:HGNC:25535]
#INFO:	QUERY:	TNFAIP3	TNFAIP3	tumor necrosis factor, alpha-induced protein 3 [Source:HGNC Symbol;Acc:HGNC:11896]
#INFO:	QUERY:	TNFAIP6	TNFAIP6	tumor necrosis factor, alpha-induced protein 6 [Source:HGNC Symbol;Acc:HGNC:11898]
#INFO:	QUERY:	TNFRSF11B	TNFRSF11B	tumor necrosis factor receptor superfamily, member 11b [Source:HGNC Symbol;Acc:HGNC:11909]
#INFO:	QUERY:	TOP2A	TOP2A	topoisomerase (DNA) II alpha 170kDa [Source:HGNC Symbol;Acc:HGNC:11989]
#INFO:	QUERY:	TP53I3	TP53I3	tumor protein p53 inducible protein 3 [Source:HGNC Symbol;Acc:HGNC:19373]
#INFO:	QUERY:	TPD52L1	TPD52L1	tumor protein D52-like 1 [Source:HGNC Symbol;Acc:HGNC:12006]
#INFO:	QUERY:	TPM1	TPM1	tropomyosin 1 (alpha) [Source:HGNC Symbol;Acc:HGNC:12010]
#INFO:	QUERY:	TPM2	TPM2	tropomyosin 2 (beta) [Source:HGNC Symbol;Acc:HGNC:12011]
#INFO:	QUERY:	TPX2	TPX2	TPX2, microtubule-associated [Source:HGNC Symbol;Acc:HGNC:1249]
#INFO:	QUERY:	TREM1	TREM1	triggering receptor expressed on myeloid cells 1 [Source:HGNC Symbol;Acc:HGNC:17760]
#INFO:	QUERY:	VCAN	VCAN	versican [Source:HGNC Symbol;Acc:HGNC:2464]
#INFO:	QUERY:	VGLL3	VGLL3	vestigial-like family member 3 [Source:HGNC Symbol;Acc:HGNC:24327]
#INFO:	QUERY:	VTRNA1-1	VTRNA1-1	vault RNA 1-1 [Source:HGNC Symbol;Acc:HGNC:12654]
#INFO:	QUERY:	ZFP36	ZFP36	ZFP36 ring finger protein [Source:HGNC Symbol;Acc:HGNC:12862]
#INFO:
#INFO:	--- BIOGRID neighbours
#INFO:
#INFO:	BIOGRID NEIGHBOUR:	VDR	vitamin D (1,25- dihydroxyvitamin D3) receptor [Source:HGNC Symbol;Acc:HGNC:12679]
#INFO:	BIOGRID NEIGHBOUR:	SEC23A	Sec23 homolog A (S. cerevisiae) [Source:HGNC Symbol;Acc:HGNC:10701]
#INFO:	BIOGRID NEIGHBOUR:	CD44	CD44 molecule (Indian blood group) [Source:HGNC Symbol;Acc:HGNC:1681]
#INFO:	BIOGRID NEIGHBOUR:	MMP2	matrix metallopeptidase 2 (gelatinase A, 72kDa gelatinase, 72kDa type IV collagenase) [Source:HGNC Symbol;Acc:HGNC:7166]
#INFO:	BIOGRID NEIGHBOUR:	YBX1	Y box binding protein 1 [Source:HGNC Symbol;Acc:HGNC:8014]
#INFO:	BIOGRID NEIGHBOUR:	PSMA2	proteasome (prosome, macropain) subunit, alpha type, 2 [Source:HGNC Symbol;Acc:HGNC:9531]
#INFO:	BIOGRID NEIGHBOUR:	ERGIC1	endoplasmic reticulum-golgi intermediate compartment (ERGIC) 1 [Source:HGNC Symbol;Acc:HGNC:29205]
#INFO:	BIOGRID NEIGHBOUR:	FAM219A	family with sequence similarity 219, member A [Source:HGNC Symbol;Acc:HGNC:19920]
#INFO:	BIOGRID NEIGHBOUR:	TPD52	tumor protein D52 [Source:HGNC Symbol;Acc:HGNC:12005]
#INFO:	BIOGRID NEIGHBOUR:	KCNMA1	potassium large conductance calcium-activated channel, subfamily M, alpha member 1 [Source:HGNC Symbol;Acc:HGNC:6284]
#INFO:	BIOGRID NEIGHBOUR:	STK24	serine/threonine kinase 24 [Source:HGNC Symbol;Acc:HGNC:11403]
#INFO:	BIOGRID NEIGHBOUR:	TNIP3	TNFAIP3 interacting protein 3 [Source:HGNC Symbol;Acc:HGNC:19315]
#INFO:	BIOGRID NEIGHBOUR:	PSMA4	proteasome (prosome, macropain) subunit, alpha type, 4 [Source:HGNC Symbol;Acc:HGNC:9533]
#INFO:	BIOGRID NEIGHBOUR:	PINK1	PTEN induced putative kinase 1 [Source:HGNC Symbol;Acc:HGNC:14581]
#INFO:	BIOGRID NEIGHBOUR:	KRTAP4-12	keratin associated protein 4-12 [Source:HGNC Symbol;Acc:HGNC:16776]
#INFO:	BIOGRID NEIGHBOUR:	STT3A	STT3A, subunit of the oligosaccharyltransferase complex (catalytic) [Source:HGNC Symbol;Acc:HGNC:6172]
#INFO:	BIOGRID NEIGHBOUR:	BTG2	BTG family, member 2 [Source:HGNC Symbol;Acc:HGNC:1131]
#INFO:	BIOGRID NEIGHBOUR:	TBCB	tubulin folding cofactor B [Source:HGNC Symbol;Acc:HGNC:1989]
#INFO:	BIOGRID NEIGHBOUR:	GSR	glutathione reductase [Source:HGNC Symbol;Acc:HGNC:4623]
#INFO:	BIOGRID NEIGHBOUR:	HSPB1	heat shock 27kDa protein 1 [Source:HGNC Symbol;Acc:HGNC:5246]
#INFO:	BIOGRID NEIGHBOUR:	CCNA1	cyclin A1 [Source:HGNC Symbol;Acc:HGNC:1577]
#INFO:	BIOGRID NEIGHBOUR:	COL3A1	collagen, type III, alpha 1 [Source:HGNC Symbol;Acc:HGNC:2201]
#INFO:	BIOGRID NEIGHBOUR:	PTMA	prothymosin, alpha [Source:HGNC Symbol;Acc:HGNC:9623]
#INFO:	BIOGRID NEIGHBOUR:	TAX1BP1	Tax1 (human T-cell leukemia virus type I) binding protein 1 [Source:HGNC Symbol;Acc:HGNC:11575]
#INFO:	BIOGRID NEIGHBOUR:	NBN	nibrin [Source:HGNC Symbol;Acc:HGNC:7652]
#INFO:	BIOGRID NEIGHBOUR:	RPL10A	ribosomal protein L10a [Source:HGNC Symbol;Acc:HGNC:10299]
#INFO:	BIOGRID NEIGHBOUR:	EIF6	eukaryotic translation initiation factor 6 [Source:HGNC Symbol;Acc:HGNC:6159]
#INFO:	BIOGRID NEIGHBOUR:	UBR1	ubiquitin protein ligase E3 component n-recognin 1 [Source:HGNC Symbol;Acc:HGNC:16808]
#INFO:	BIOGRID NEIGHBOUR:	CDC27	cell division cycle 27 [Source:HGNC Symbol;Acc:HGNC:1728]
#INFO:	BIOGRID NEIGHBOUR:	IRAK1	interleukin-1 receptor-associated kinase 1 [Source:HGNC Symbol;Acc:HGNC:6112]
#INFO:	BIOGRID NEIGHBOUR:	COPS6	COP9 signalosome subunit 6 [Source:HGNC Symbol;Acc:HGNC:21749]
#INFO:	BIOGRID NEIGHBOUR:	EIF2AK2	eukaryotic translation initiation factor 2-alpha kinase 2 [Source:HGNC Symbol;Acc:HGNC:9437]
#INFO:	BIOGRID NEIGHBOUR:	RGPD4	RANBP2-like and GRIP domain containing 5 [Source:HGNC Symbol;Acc:HGNC:32418]
#INFO:	BIOGRID NEIGHBOUR:	PSMD9	proteasome (prosome, macropain) 26S subunit, non-ATPase, 9 [Source:HGNC Symbol;Acc:HGNC:9567]
#INFO:	BIOGRID NEIGHBOUR:	RBM15	RNA binding motif protein 15 [Source:HGNC Symbol;Acc:HGNC:14959]
#INFO:	BIOGRID NEIGHBOUR:	COL4A2	collagen, type IV, alpha 2 [Source:HGNC Symbol;Acc:HGNC:2203]
#INFO:	BIOGRID NEIGHBOUR:	SUMO1	small ubiquitin-like modifier 1 [Source:HGNC Symbol;Acc:HGNC:12502]
#INFO:	BIOGRID NEIGHBOUR:	LUM	lumican [Source:HGNC Symbol;Acc:HGNC:6724]
#INFO:	BIOGRID NEIGHBOUR:	PELI2	pellino E3 ubiquitin protein ligase family member 2 [Source:HGNC Symbol;Acc:HGNC:8828]
#INFO:	BIOGRID NEIGHBOUR:	DDB1	damage-specific DNA binding protein 1, 127kDa [Source:HGNC Symbol;Acc:HGNC:2717]
#INFO:	BIOGRID NEIGHBOUR:	SEPT4	septin 4 [Source:HGNC Symbol;Acc:HGNC:9165]
#INFO:	BIOGRID NEIGHBOUR:	EP300	E1A binding protein p300 [Source:HGNC Symbol;Acc:HGNC:3373]
#INFO:	BIOGRID NEIGHBOUR:	AXIN1	axin 1 [Source:HGNC Symbol;Acc:HGNC:903]
#INFO:	BIOGRID NEIGHBOUR:	MALT1	mucosa associated lymphoid tissue lymphoma translocation gene 1 [Source:HGNC Symbol;Acc:HGNC:6819]
#INFO:	BIOGRID NEIGHBOUR:	MDC1	mediator of DNA-damage checkpoint 1 [Source:HGNC Symbol;Acc:HGNC:21163]
#INFO:	BIOGRID NEIGHBOUR:	MITF	microphthalmia-associated transcription factor [Source:HGNC Symbol;Acc:HGNC:7105]
#INFO:	BIOGRID NEIGHBOUR:	HNF1A	HNF1 homeobox A [Source:HGNC Symbol;Acc:HGNC:11621]
#INFO:	BIOGRID NEIGHBOUR:	WDR61	WD repeat domain 61 [Source:HGNC Symbol;Acc:HGNC:30300]
#INFO:	BIOGRID NEIGHBOUR:	NID1	nidogen 1 [Source:HGNC Symbol;Acc:HGNC:7821]
#INFO:	BIOGRID NEIGHBOUR:	HIST1H1B	histone cluster 1, H1b [Source:HGNC Symbol;Acc:HGNC:4719]
#INFO:	BIOGRID NEIGHBOUR:	CALML5	calmodulin-like 5 [Source:HGNC Symbol;Acc:HGNC:18180]
#INFO:	BIOGRID NEIGHBOUR:	HIC2	hypermethylated in cancer 2 [Source:HGNC Symbol;Acc:HGNC:18595]
#INFO:	BIOGRID NEIGHBOUR:	TICAM1	toll-like receptor adaptor molecule 1 [Source:HGNC Symbol;Acc:HGNC:18348]
#INFO:	BIOGRID NEIGHBOUR:	CENPQ	centromere protein Q [Source:HGNC Symbol;Acc:HGNC:21347]
#INFO:	BIOGRID NEIGHBOUR:	SIRT7	sirtuin 7 [Source:HGNC Symbol;Acc:HGNC:14935]
#INFO:	BIOGRID NEIGHBOUR:	RABIF	RAB interacting factor [Source:HGNC Symbol;Acc:HGNC:9797]
#INFO:	BIOGRID NEIGHBOUR:	TM9SF1	transmembrane 9 superfamily member 1 [Source:HGNC Symbol;Acc:HGNC:11864]
#INFO:	BIOGRID NEIGHBOUR:	CHORDC1	cysteine and histidine-rich domain (CHORD) containing 1 [Source:HGNC Symbol;Acc:HGNC:14525]
#INFO:	BIOGRID NEIGHBOUR:	DTNBP1	dystrobrevin binding protein 1 [Source:HGNC Symbol;Acc:HGNC:17328]
#INFO:	BIOGRID NEIGHBOUR:	TYROBP	TYRO protein tyrosine kinase binding protein [Source:HGNC Symbol;Acc:HGNC:12449]
#INFO:	BIOGRID NEIGHBOUR:	SIAH2	siah E3 ubiquitin protein ligase 2 [Source:HGNC Symbol;Acc:HGNC:10858]
#INFO:	BIOGRID NEIGHBOUR:	NUCKS1	nuclear casein kinase and cyclin-dependent kinase substrate 1 [Source:HGNC Symbol;Acc:HGNC:29923]
#INFO:	BIOGRID NEIGHBOUR:	CCNB1	cyclin B1 [Source:HGNC Symbol;Acc:HGNC:1579]
#INFO:	BIOGRID NEIGHBOUR:	SEMA5B	sema domain, seven thrombospondin repeats (type 1 and type 1-like), transmembrane domain (TM) and short cytoplasmic domain, (semaphorin) 5B [Source:HGNC Symbol;Acc:HGNC:10737]
#INFO:	BIOGRID NEIGHBOUR:	CARM1	coactivator-associated arginine methyltransferase 1 [Source:HGNC Symbol;Acc:HGNC:23393]
#INFO:	BIOGRID NEIGHBOUR:	ERG	v-ets avian erythroblastosis virus E26 oncogene homolog [Source:HGNC Symbol;Acc:HGNC:3446]
#INFO:	BIOGRID NEIGHBOUR:	ANAPC4	anaphase promoting complex subunit 4 [Source:HGNC Symbol;Acc:HGNC:19990]
#INFO:	BIOGRID NEIGHBOUR:	TRIM33	tripartite motif containing 33 [Source:HGNC Symbol;Acc:HGNC:16290]
#INFO:	BIOGRID NEIGHBOUR:	NDUFS1	NADH dehydrogenase (ubiquinone) Fe-S protein 1, 75kDa (NADH-coenzyme Q reductase) [Source:HGNC Symbol;Acc:HGNC:7707]
#INFO:	BIOGRID NEIGHBOUR:	LATS2	large tumor suppressor kinase 2 [Source:HGNC Symbol;Acc:HGNC:6515]
#INFO:	BIOGRID NEIGHBOUR:	MYD88	myeloid differentiation primary response 88 [Source:HGNC Symbol;Acc:HGNC:7562]
#INFO:	BIOGRID NEIGHBOUR:	PML	promyelocytic leukemia [Source:HGNC Symbol;Acc:HGNC:9113]
#INFO:	BIOGRID NEIGHBOUR:	YWHAG	tyrosine 3-monooxygenase/tryptophan 5-monooxygenase activation protein, gamma [Source:HGNC Symbol;Acc:HGNC:12852]
#INFO:	BIOGRID NEIGHBOUR:	ATP5J2	ATP synthase, H+ transporting, mitochondrial Fo complex, subunit F2 [Source:HGNC Symbol;Acc:HGNC:848]
#INFO:	BIOGRID NEIGHBOUR:	RNF14	ring finger protein 14 [Source:HGNC Symbol;Acc:HGNC:10058]
#INFO:	BIOGRID NEIGHBOUR:	GDA	guanine deaminase [Source:HGNC Symbol;Acc:HGNC:4212]
#INFO:	BIOGRID NEIGHBOUR:	CD4	CD4 molecule [Source:HGNC Symbol;Acc:HGNC:1678]
#INFO:	BIOGRID NEIGHBOUR:	IRF1	interferon regulatory factor 1 [Source:HGNC Symbol;Acc:HGNC:6116]
#INFO:	BIOGRID NEIGHBOUR:	TPD52L2	tumor protein D52-like 2 [Source:HGNC Symbol;Acc:HGNC:12007]
#INFO:	BIOGRID NEIGHBOUR:	TRAF6	TNF receptor-associated factor 6, E3 ubiquitin protein ligase [Source:HGNC Symbol;Acc:HGNC:12036]
#INFO:	BIOGRID NEIGHBOUR:	ING3	inhibitor of growth family, member 3 [Source:HGNC Symbol;Acc:HGNC:14587]
#INFO:	BIOGRID NEIGHBOUR:	BTN1A1	butyrophilin, subfamily 1, member A1 [Source:HGNC Symbol;Acc:HGNC:1135]
#INFO:	BIOGRID NEIGHBOUR:	ARL1	ADP-ribosylation factor-like 1 [Source:HGNC Symbol;Acc:HGNC:692]
#INFO:	BIOGRID NEIGHBOUR:	RBCK1	RanBP-type and C3HC4-type zinc finger containing 1 [Source:HGNC Symbol;Acc:HGNC:15864]
#INFO:	BIOGRID NEIGHBOUR:	NINL	ninein-like [Source:HGNC Symbol;Acc:HGNC:29163]
#INFO:	BIOGRID NEIGHBOUR:	CCR6	chemokine (C-C motif) receptor 6 [Source:HGNC Symbol;Acc:HGNC:1607]
#INFO:	BIOGRID NEIGHBOUR:	COPS7A	COP9 signalosome subunit 7A [Source:HGNC Symbol;Acc:HGNC:16758]
#INFO:	BIOGRID NEIGHBOUR:	LMNB1	lamin B1 [Source:HGNC Symbol;Acc:HGNC:6637]
#INFO:	BIOGRID NEIGHBOUR:	SDHB	succinate dehydrogenase complex, subunit B, iron sulfur (Ip) [Source:HGNC Symbol;Acc:HGNC:10681]
#INFO:	BIOGRID NEIGHBOUR:	YAE1D1	Yae1 domain containing 1 [Source:HGNC Symbol;Acc:HGNC:24857]
#INFO:	BIOGRID NEIGHBOUR:	ANAPC11	anaphase promoting complex subunit 11 [Source:HGNC Symbol;Acc:HGNC:14452]
#INFO:	BIOGRID NEIGHBOUR:	PROSC	proline synthetase co-transcribed homolog (bacterial) [Source:HGNC Symbol;Acc:HGNC:9457]
#INFO:	BIOGRID NEIGHBOUR:	MSN	moesin [Source:HGNC Symbol;Acc:HGNC:7373]
#INFO:	BIOGRID NEIGHBOUR:	FBXW8	F-box and WD repeat domain containing 8 [Source:HGNC Symbol;Acc:HGNC:13597]
#INFO:	BIOGRID NEIGHBOUR:	ACTL6B	actin-like 6B [Source:HGNC Symbol;Acc:HGNC:160]
#INFO:	BIOGRID NEIGHBOUR:	LONP1	lon peptidase 1, mitochondrial [Source:HGNC Symbol;Acc:HGNC:9479]
#INFO:	BIOGRID NEIGHBOUR:	BRCA2	breast cancer 2, early onset [Source:HGNC Symbol;Acc:HGNC:1101]
#INFO:	BIOGRID NEIGHBOUR:	PIAS2	protein inhibitor of activated STAT, 2 [Source:HGNC Symbol;Acc:HGNC:17311]
#INFO:	BIOGRID NEIGHBOUR:	CDK9	cyclin-dependent kinase 9 [Source:HGNC Symbol;Acc:HGNC:1780]
#INFO:	BIOGRID NEIGHBOUR:	ANP32E	acidic (leucine-rich) nuclear phosphoprotein 32 family, member E [Source:HGNC Symbol;Acc:HGNC:16673]
#INFO:	BIOGRID NEIGHBOUR:	USP20	ubiquitin specific peptidase 20 [Source:HGNC Symbol;Acc:HGNC:12619]
#INFO:	BIOGRID NEIGHBOUR:	CDC14B	cell division cycle 14B [Source:HGNC Symbol;Acc:HGNC:1719]
#INFO:	BIOGRID NEIGHBOUR:	SLX1B	SLX1 structure-specific endonuclease subunit homolog B (S. cerevisiae) [Source:HGNC Symbol;Acc:HGNC:28748]
#INFO:	BIOGRID NEIGHBOUR:	RPL7A	ribosomal protein L7a [Source:HGNC Symbol;Acc:HGNC:10364]
#INFO:	BIOGRID NEIGHBOUR:	UBA1	ubiquitin-like modifier activating enzyme 1 [Source:HGNC Symbol;Acc:HGNC:12469]
#INFO:	BIOGRID NEIGHBOUR:	USP15	ubiquitin specific peptidase 15 [Source:HGNC Symbol;Acc:HGNC:12613]
#INFO:	BIOGRID NEIGHBOUR:	PKD1	polycystic kidney disease 1 (autosomal dominant) [Source:HGNC Symbol;Acc:HGNC:9008]
#INFO:	BIOGRID NEIGHBOUR:	CCDC50	coiled-coil domain containing 50 [Source:HGNC Symbol;Acc:HGNC:18111]
#INFO:	BIOGRID NEIGHBOUR:	RNF31	ring finger protein 31 [Source:HGNC Symbol;Acc:HGNC:16031]
#INFO:	BIOGRID NEIGHBOUR:	SMURF1	SMAD specific E3 ubiquitin protein ligase 1 [Source:HGNC Symbol;Acc:HGNC:16807]
#INFO:	BIOGRID NEIGHBOUR:	FAHD1	fumarylacetoacetate hydrolase domain containing 1 [Source:HGNC Symbol;Acc:HGNC:14169]
#INFO:	BIOGRID NEIGHBOUR:	HECTD1	HECT domain containing E3 ubiquitin protein ligase 1 [Source:HGNC Symbol;Acc:HGNC:20157]
#INFO:	BIOGRID NEIGHBOUR:	ERCC4	excision repair cross-complementation group 4 [Source:HGNC Symbol;Acc:HGNC:3436]
#INFO:	BIOGRID NEIGHBOUR:	TPM4	tropomyosin 4 [Source:HGNC Symbol;Acc:HGNC:12013]
#INFO:	BIOGRID NEIGHBOUR:	BCAN	brevican [Source:HGNC Symbol;Acc:HGNC:23059]
#INFO:	BIOGRID NEIGHBOUR:	COPS5	COP9 signalosome subunit 5 [Source:HGNC Symbol;Acc:HGNC:2240]
#INFO:	BIOGRID NEIGHBOUR:	ILF2	interleukin enhancer binding factor 2 [Source:HGNC Symbol;Acc:HGNC:6037]
#INFO:	BIOGRID NEIGHBOUR:	RAD23A	RAD23 homolog A (S. cerevisiae) [Source:HGNC Symbol;Acc:HGNC:9812]
#INFO:	BIOGRID NEIGHBOUR:	LYN	LYN proto-oncogene, Src family tyrosine kinase [Source:HGNC Symbol;Acc:HGNC:6735]
#INFO:	BIOGRID NEIGHBOUR:	HDAC4	histone deacetylase 4 [Source:HGNC Symbol;Acc:HGNC:14063]
#INFO:	BIOGRID NEIGHBOUR:	BRCA1	breast cancer 1, early onset [Source:HGNC Symbol;Acc:HGNC:1100]
#INFO:	BIOGRID NEIGHBOUR:	SCPEP1	serine carboxypeptidase 1 [Source:HGNC Symbol;Acc:HGNC:29507]
#INFO:	BIOGRID NEIGHBOUR:	TGFB3	transforming growth factor, beta 3 [Source:HGNC Symbol;Acc:HGNC:11769]
#INFO:	BIOGRID NEIGHBOUR:	CDC27P2	cell division cycle 27 pseudogene 2 [Source:HGNC Symbol;Acc:HGNC:38092]
#INFO:	BIOGRID NEIGHBOUR:	CDC25B	cell division cycle 25B [Source:HGNC Symbol;Acc:HGNC:1726]
#INFO:	BIOGRID NEIGHBOUR:	ABL2	ABL proto-oncogene 2, non-receptor tyrosine kinase [Source:HGNC Symbol;Acc:HGNC:77]
#INFO:	BIOGRID NEIGHBOUR:	PSMA3	proteasome (prosome, macropain) subunit, alpha type, 3 [Source:HGNC Symbol;Acc:HGNC:9532]
#INFO:	BIOGRID NEIGHBOUR:	COMMD1	copper metabolism (Murr1) domain containing 1 [Source:HGNC Symbol;Acc:HGNC:23024]
#INFO:	BIOGRID NEIGHBOUR:	STAM	signal transducing adaptor molecule (SH3 domain and ITAM motif) 1 [Source:HGNC Symbol;Acc:HGNC:11357]
#INFO:	BIOGRID NEIGHBOUR:	LAMP1	lysosomal-associated membrane protein 1 [Source:HGNC Symbol;Acc:HGNC:6499]
#INFO:	BIOGRID NEIGHBOUR:	PSMA1	proteasome subunit alpha type-1 isoform 3 [Source:RefSeq peptide;Acc:NP_001137409]
#INFO:	BIOGRID NEIGHBOUR:	STK26	serine/threonine protein kinase 26 [Source:HGNC Symbol;Acc:HGNC:18174]
#INFO:	BIOGRID NEIGHBOUR:	CAND1	cullin-associated and neddylation-dissociated 1 [Source:HGNC Symbol;Acc:HGNC:30688]
#INFO:	BIOGRID NEIGHBOUR:	MAP3K5	mitogen-activated protein kinase kinase kinase 5 [Source:HGNC Symbol;Acc:HGNC:6857]
#INFO:	BIOGRID NEIGHBOUR:	RXRA	retinoid X receptor, alpha [Source:HGNC Symbol;Acc:HGNC:10477]
#INFO:	BIOGRID NEIGHBOUR:	PDLIM7	PDZ and LIM domain 7 (enigma) [Source:HGNC Symbol;Acc:HGNC:22958]
#INFO:	BIOGRID NEIGHBOUR:	MAPK6	mitogen-activated protein kinase 6 [Source:HGNC Symbol;Acc:HGNC:6879]
#INFO:	BIOGRID NEIGHBOUR:	MYO1A	myosin IA [Source:HGNC Symbol;Acc:HGNC:7595]
#INFO:	BIOGRID NEIGHBOUR:	TBK1	TANK-binding kinase 1 [Source:HGNC Symbol;Acc:HGNC:11584]
#INFO:	BIOGRID NEIGHBOUR:	UTRN	utrophin [Source:HGNC Symbol;Acc:HGNC:12635]
#INFO:	BIOGRID NEIGHBOUR:	KRT1	keratin 1 [Source:HGNC Symbol;Acc:HGNC:6412]
#INFO:	BIOGRID NEIGHBOUR:	NOP56	NOP56 ribonucleoprotein [Source:HGNC Symbol;Acc:HGNC:15911]
#INFO:	BIOGRID NEIGHBOUR:	SRXN1	sulfiredoxin 1 [Source:HGNC Symbol;Acc:HGNC:16132]
#INFO:	BIOGRID NEIGHBOUR:	MAPK1	mitogen-activated protein kinase 1 [Source:HGNC Symbol;Acc:HGNC:6871]
#INFO:	BIOGRID NEIGHBOUR:	STAG2	stromal antigen 2 [Source:HGNC Symbol;Acc:HGNC:11355]
#INFO:	BIOGRID NEIGHBOUR:	SUMO2	small ubiquitin-like modifier 2 [Source:HGNC Symbol;Acc:HGNC:11125]
#INFO:	BIOGRID NEIGHBOUR:	IGF2	insulin-like growth factor 2 [Source:HGNC Symbol;Acc:HGNC:5466]
#INFO:	BIOGRID NEIGHBOUR:	IMPDH2	IMP (inosine 5'-monophosphate) dehydrogenase 2 [Source:HGNC Symbol;Acc:HGNC:6053]
#INFO:	BIOGRID NEIGHBOUR:	VKORC1	vitamin K epoxide reductase complex, subunit 1 [Source:HGNC Symbol;Acc:HGNC:23663]
#INFO:	BIOGRID NEIGHBOUR:	C9ORF114	chromosome 9 open reading frame 114 [Source:HGNC Symbol;Acc:HGNC:26933]
#INFO:	BIOGRID NEIGHBOUR:	ELANE	elastase, neutrophil expressed [Source:HGNC Symbol;Acc:HGNC:3309]
#INFO:	BIOGRID NEIGHBOUR:	HNRNPA2B1	heterogeneous nuclear ribonucleoprotein A2/B1 [Source:HGNC Symbol;Acc:HGNC:5033]
#INFO:	BIOGRID NEIGHBOUR:	RNF126	ring finger protein 126 [Source:HGNC Symbol;Acc:HGNC:21151]
#INFO:	BIOGRID NEIGHBOUR:	CUL5	cullin 5 [Source:HGNC Symbol;Acc:HGNC:2556]
#INFO:	BIOGRID NEIGHBOUR:	RPS10	ribosomal protein S10 [Source:HGNC Symbol;Acc:HGNC:10383]
#INFO:	BIOGRID NEIGHBOUR:	TSC1	tuberous sclerosis 1 [Source:HGNC Symbol;Acc:HGNC:12362]
#INFO:	BIOGRID NEIGHBOUR:	PSMB7	proteasome (prosome, macropain) subunit, beta type, 7 [Source:HGNC Symbol;Acc:HGNC:9544]
#INFO:	BIOGRID NEIGHBOUR:	EED	embryonic ectoderm development [Source:HGNC Symbol;Acc:HGNC:3188]
#INFO:	BIOGRID NEIGHBOUR:	ORC2	origin recognition complex, subunit 2 [Source:HGNC Symbol;Acc:HGNC:8488]
#INFO:	BIOGRID NEIGHBOUR:	RPS23	ribosomal protein S23 [Source:HGNC Symbol;Acc:HGNC:10410]
#INFO:	BIOGRID NEIGHBOUR:	PDIA3	protein disulfide isomerase family A, member 3 [Source:HGNC Symbol;Acc:HGNC:4606]
#INFO:	BIOGRID NEIGHBOUR:	LRP1	low density lipoprotein receptor-related protein 1 [Source:HGNC Symbol;Acc:HGNC:6692]
#INFO:	BIOGRID NEIGHBOUR:	RIPK3	receptor-interacting serine-threonine kinase 3 [Source:HGNC Symbol;Acc:HGNC:10021]
#INFO:	BIOGRID NEIGHBOUR:	NUBP1	nucleotide binding protein 2 [Source:HGNC Symbol;Acc:HGNC:8042]
#INFO:	BIOGRID NEIGHBOUR:	GSS	glutathione synthetase [Source:HGNC Symbol;Acc:HGNC:4624]
#INFO:	BIOGRID NEIGHBOUR:	BIRC6	baculoviral IAP repeat containing 6 [Source:HGNC Symbol;Acc:HGNC:13516]
#INFO:	BIOGRID NEIGHBOUR:	SMARCD2	SWI/SNF related, matrix associated, actin dependent regulator of chromatin, subfamily d, member 2 [Source:HGNC Symbol;Acc:HGNC:11107]
#INFO:	BIOGRID NEIGHBOUR:	RCHY1	ring finger and CHY zinc finger domain containing 1, E3 ubiquitin protein ligase [Source:HGNC Symbol;Acc:HGNC:17479]
#INFO:	BIOGRID NEIGHBOUR:	PTPN11	protein tyrosine phosphatase, non-receptor type 11 [Source:HGNC Symbol;Acc:HGNC:9644]
#INFO:	BIOGRID NEIGHBOUR:	TRIM21	tripartite motif containing 21 [Source:HGNC Symbol;Acc:HGNC:11312]
#INFO:	BIOGRID NEIGHBOUR:	SMAD3	SMAD family member 3 [Source:HGNC Symbol;Acc:HGNC:6769]
#INFO:	BIOGRID NEIGHBOUR:	SAMHD1	SAM domain and HD domain 1 [Source:HGNC Symbol;Acc:HGNC:15925]
#INFO:	BIOGRID NEIGHBOUR:	ATF3	activating transcription factor 3 [Source:HGNC Symbol;Acc:HGNC:785]
#INFO:	BIOGRID NEIGHBOUR:	OCLN	occludin [Source:HGNC Symbol;Acc:HGNC:8104]
#INFO:	BIOGRID NEIGHBOUR:	SLX4	SLX4 structure-specific endonuclease subunit [Source:HGNC Symbol;Acc:HGNC:23845]
#INFO:	BIOGRID NEIGHBOUR:	ATP13A2	ATPase type 13A2 [Source:HGNC Symbol;Acc:HGNC:30213]
#INFO:	BIOGRID NEIGHBOUR:	SPRY1	sprouty homolog 1, antagonist of FGF signaling (Drosophila) [Source:HGNC Symbol;Acc:HGNC:11269]
#INFO:	BIOGRID NEIGHBOUR:	SPI1	Spi-1 proto-oncogene [Source:HGNC Symbol;Acc:HGNC:11241]
#INFO:	BIOGRID NEIGHBOUR:	BIRC5	baculoviral IAP repeat containing 5 [Source:HGNC Symbol;Acc:HGNC:593]
#INFO:	BIOGRID NEIGHBOUR:	MYSM1	Myb-like, SWIRM and MPN domains 1 [Source:HGNC Symbol;Acc:HGNC:29401]
#INFO:	BIOGRID NEIGHBOUR:	MRVI1	murine retrovirus integration site 1 homolog [Source:HGNC Symbol;Acc:HGNC:7237]
#INFO:	BIOGRID NEIGHBOUR:	ATP5I	ATP synthase, H+ transporting, mitochondrial Fo complex, subunit E [Source:HGNC Symbol;Acc:HGNC:846]
#INFO:	BIOGRID NEIGHBOUR:	SELL	selectin L [Source:HGNC Symbol;Acc:HGNC:10720]
#INFO:	BIOGRID NEIGHBOUR:	ALDH3A2	aldehyde dehydrogenase 3 family, member A2 [Source:HGNC Symbol;Acc:HGNC:403]
#INFO:	BIOGRID NEIGHBOUR:	CAPNS1	calpain, small subunit 1 [Source:HGNC Symbol;Acc:HGNC:1481]
#INFO:	BIOGRID NEIGHBOUR:	NLK	nemo-like kinase [Source:HGNC Symbol;Acc:HGNC:29858]
#INFO:	BIOGRID NEIGHBOUR:	MDM2	MDM2 proto-oncogene, E3 ubiquitin protein ligase [Source:HGNC Symbol;Acc:HGNC:6973]
#INFO:	BIOGRID NEIGHBOUR:	FASTKD5	FAST kinase domains 5 [Source:HGNC Symbol;Acc:HGNC:25790]
#INFO:	BIOGRID NEIGHBOUR:	SDF4	stromal cell derived factor 4 [Source:HGNC Symbol;Acc:HGNC:24188]
#INFO:	BIOGRID NEIGHBOUR:	RP11-566F5.1	N/A
#INFO:	BIOGRID NEIGHBOUR:	TNFSF11	tumor necrosis factor (ligand) superfamily, member 11 [Source:HGNC Symbol;Acc:HGNC:11926]
#INFO:	BIOGRID NEIGHBOUR:	SIRT6	sirtuin 6 [Source:HGNC Symbol;Acc:HGNC:14934]
#INFO:	BIOGRID NEIGHBOUR:	MKNK1	MAP kinase interacting serine/threonine kinase 1 [Source:HGNC Symbol;Acc:HGNC:7110]
#INFO:	BIOGRID NEIGHBOUR:	NEDD4	neural precursor cell expressed, developmentally down-regulated 4, E3 ubiquitin protein ligase [Source:HGNC Symbol;Acc:HGNC:7727]
#INFO:	BIOGRID NEIGHBOUR:	EGFR	epidermal growth factor receptor [Source:HGNC Symbol;Acc:HGNC:3236]
#INFO:	BIOGRID NEIGHBOUR:	DAZAP2	DAZ associated protein 2 [Source:HGNC Symbol;Acc:HGNC:2684]
#INFO:	BIOGRID NEIGHBOUR:	IKBKB	inhibitor of kappa light polypeptide gene enhancer in B-cells, kinase beta [Source:HGNC Symbol;Acc:HGNC:5960]
#INFO:	BIOGRID NEIGHBOUR:	DNMBP	dynamin binding protein [Source:HGNC Symbol;Acc:HGNC:30373]
#INFO:	BIOGRID NEIGHBOUR:	BTG1	B-cell translocation gene 1, anti-proliferative [Source:HGNC Symbol;Acc:HGNC:1130]
#INFO:	BIOGRID NEIGHBOUR:	ATP6V0B	ATPase, H+ transporting, lysosomal 21kDa, V0 subunit b [Source:HGNC Symbol;Acc:HGNC:861]
#INFO:	BIOGRID NEIGHBOUR:	NCOR2	nuclear receptor corepressor 2 [Source:HGNC Symbol;Acc:HGNC:7673]
#INFO:	BIOGRID NEIGHBOUR:	CBL	Cbl proto-oncogene, E3 ubiquitin protein ligase [Source:HGNC Symbol;Acc:HGNC:1541]
#INFO:	BIOGRID NEIGHBOUR:	NDRG1	N-myc downstream regulated 1 [Source:HGNC Symbol;Acc:HGNC:7679]
#INFO:	BIOGRID NEIGHBOUR:	SP1	Sp1 transcription factor [Source:HGNC Symbol;Acc:HGNC:11205]
#INFO:	BIOGRID NEIGHBOUR:	SKP1	S-phase kinase-associated protein 1 [Source:HGNC Symbol;Acc:HGNC:10899]
#INFO:	BIOGRID NEIGHBOUR:	PEX14	peroxisomal biogenesis factor 14 [Source:HGNC Symbol;Acc:HGNC:8856]
#INFO:	BIOGRID NEIGHBOUR:	APPL2	adaptor protein, phosphotyrosine interaction, PH domain and leucine zipper containing 2 [Source:HGNC Symbol;Acc:HGNC:18242]
#INFO:	BIOGRID NEIGHBOUR:	PAFAH1B1	platelet-activating factor acetylhydrolase 1b, regulatory subunit 1 (45kDa) [Source:HGNC Symbol;Acc:HGNC:8574]
#INFO:	BIOGRID NEIGHBOUR:	TNPO1	transportin 1 [Source:HGNC Symbol;Acc:HGNC:6401]
#INFO:	BIOGRID NEIGHBOUR:	TCL1A	T-cell leukemia/lymphoma 1A [Source:HGNC Symbol;Acc:HGNC:11648]
#INFO:	BIOGRID NEIGHBOUR:	UBE2I	ubiquitin-conjugating enzyme E2I [Source:HGNC Symbol;Acc:HGNC:12485]
#INFO:	BIOGRID NEIGHBOUR:	RIPK4	receptor-interacting serine-threonine kinase 4 [Source:HGNC Symbol;Acc:HGNC:496]
#INFO:	BIOGRID NEIGHBOUR:	GTF2F1	general transcription factor IIF, polypeptide 1, 74kDa [Source:HGNC Symbol;Acc:HGNC:4652]
#INFO:	BIOGRID NEIGHBOUR:	CCNE1	cyclin E1 [Source:HGNC Symbol;Acc:HGNC:1589]
#INFO:	BIOGRID NEIGHBOUR:	RPS15A	ribosomal protein S15a [Source:HGNC Symbol;Acc:HGNC:10389]
#INFO:	BIOGRID NEIGHBOUR:	LDHAL6B	lactate dehydrogenase A-like 6B [Source:HGNC Symbol;Acc:HGNC:21481]
#INFO:	BIOGRID NEIGHBOUR:	TAF1	TAF1 RNA polymerase II, TATA box binding protein (TBP)-associated factor, 210kDa-like [Source:HGNC Symbol;Acc:HGNC:18056]
#INFO:	BIOGRID NEIGHBOUR:	SSU72	SSU72 RNA polymerase II CTD phosphatase homolog (S. cerevisiae) [Source:HGNC Symbol;Acc:HGNC:25016]
#INFO:	BIOGRID NEIGHBOUR:	YTHDF1	YTH domain family, member 1 [Source:HGNC Symbol;Acc:HGNC:15867]
#INFO:	BIOGRID NEIGHBOUR:	GTF3C3	general transcription factor IIIC, polypeptide 3, 102kDa [Source:HGNC Symbol;Acc:HGNC:4666]
#INFO:	BIOGRID NEIGHBOUR:	CIC	capicua transcriptional repressor [Source:HGNC Symbol;Acc:HGNC:14214]
#INFO:	BIOGRID NEIGHBOUR:	FOLH1	folate hydrolase (prostate-specific membrane antigen) 1 [Source:HGNC Symbol;Acc:HGNC:3788]
#INFO:	BIOGRID NEIGHBOUR:	FSCN1	fascin actin-bundling protein 1 [Source:HGNC Symbol;Acc:HGNC:11148]
#INFO:	BIOGRID NEIGHBOUR:	CXCR3	chemokine (C-X-C motif) receptor 3 [Source:HGNC Symbol;Acc:HGNC:4540]
#INFO:	BIOGRID NEIGHBOUR:	CAPN2	calpain 2, (m/II) large subunit [Source:HGNC Symbol;Acc:HGNC:1479]
#INFO:	BIOGRID NEIGHBOUR:	THOC2	THO complex 2 [Source:HGNC Symbol;Acc:HGNC:19073]
#INFO:	BIOGRID NEIGHBOUR:	MAG	myelin associated glycoprotein [Source:HGNC Symbol;Acc:HGNC:6783]
#INFO:	BIOGRID NEIGHBOUR:	USP14	ubiquitin specific peptidase 14 (tRNA-guanine transglycosylase) [Source:HGNC Symbol;Acc:HGNC:12612]
#INFO:	BIOGRID NEIGHBOUR:	CEP97	centrosomal protein 97kDa [Source:HGNC Symbol;Acc:HGNC:26244]
#INFO:	BIOGRID NEIGHBOUR:	EZH2	enhancer of zeste 2 polycomb repressive complex 2 subunit [Source:HGNC Symbol;Acc:HGNC:3527]
#INFO:	BIOGRID NEIGHBOUR:	PF4	platelet factor 4 [Source:HGNC Symbol;Acc:HGNC:8861]
#INFO:	BIOGRID NEIGHBOUR:	CABP1	calcium binding protein 1 [Source:HGNC Symbol;Acc:HGNC:1384]
#INFO:	BIOGRID NEIGHBOUR:	UBAC2	UBA domain containing 2 [Source:HGNC Symbol;Acc:HGNC:20486]
#INFO:	BIOGRID NEIGHBOUR:	DSTN	destrin (actin depolymerizing factor) [Source:HGNC Symbol;Acc:HGNC:15750]
#INFO:	BIOGRID NEIGHBOUR:	DCUN1D1	DCN1, defective in cullin neddylation 1, domain containing 1 [Source:HGNC Symbol;Acc:HGNC:18184]
#INFO:	BIOGRID NEIGHBOUR:	DAB2IP	DAB2 interacting protein [Source:HGNC Symbol;Acc:HGNC:17294]
#INFO:	BIOGRID NEIGHBOUR:	KIAA0391	KIAA0391 [Source:HGNC Symbol;Acc:HGNC:19958]
#INFO:	BIOGRID NEIGHBOUR:	FRS2	fibroblast growth factor receptor substrate 2 [Source:HGNC Symbol;Acc:HGNC:16971]
#INFO:	BIOGRID NEIGHBOUR:	MYO1C	myosin IC [Source:HGNC Symbol;Acc:HGNC:7597]
#INFO:	BIOGRID NEIGHBOUR:	FADD	Fas (TNFRSF6)-associated via death domain [Source:HGNC Symbol;Acc:HGNC:3573]
#INFO:	BIOGRID NEIGHBOUR:	YWHAE	tyrosine 3-monooxygenase/tryptophan 5-monooxygenase activation protein, epsilon [Source:HGNC Symbol;Acc:HGNC:12851]
#INFO:	BIOGRID NEIGHBOUR:	WDR1	WD repeat domain 1 [Source:HGNC Symbol;Acc:HGNC:12754]
#INFO:	BIOGRID NEIGHBOUR:	PRC1	protein regulator of cytokinesis 1 [Source:HGNC Symbol;Acc:HGNC:9341]
#INFO:	BIOGRID NEIGHBOUR:	GRB2	growth factor receptor-bound protein 2 [Source:HGNC Symbol;Acc:HGNC:4566]
#INFO:	BIOGRID NEIGHBOUR:	SDC1	syndecan 1 [Source:HGNC Symbol;Acc:HGNC:10658]
#INFO:	BIOGRID NEIGHBOUR:	TPM3	tropomyosin 3 [Source:HGNC Symbol;Acc:HGNC:12012]
#INFO:	BIOGRID NEIGHBOUR:	PIN1	peptidylprolyl cis/trans isomerase, NIMA-interacting 1 [Source:HGNC Symbol;Acc:HGNC:8988]
#INFO:	BIOGRID NEIGHBOUR:	FGA	fibrinogen alpha chain [Source:HGNC Symbol;Acc:HGNC:3661]
#INFO:	BIOGRID NEIGHBOUR:	DDIT3	DNA-damage-inducible transcript 3 [Source:HGNC Symbol;Acc:HGNC:2726]
#INFO:	BIOGRID NEIGHBOUR:	BORA	bora, aurora kinase A activator [Source:HGNC Symbol;Acc:HGNC:24724]
#INFO:	BIOGRID NEIGHBOUR:	CDK1	cyclin-dependent kinase 1 [Source:HGNC Symbol;Acc:HGNC:1722]
#INFO:	BIOGRID NEIGHBOUR:	CDKN1B	cyclin-dependent kinase inhibitor 1B (p27, Kip1) [Source:HGNC Symbol;Acc:HGNC:1785]
#INFO:	BIOGRID NEIGHBOUR:	CDH1	cadherin 1, type 1, E-cadherin (epithelial) [Source:HGNC Symbol;Acc:HGNC:1748]
#INFO:	BIOGRID NEIGHBOUR:	PTK2	protein tyrosine kinase 2 [Source:HGNC Symbol;Acc:HGNC:9611]
#INFO:	BIOGRID NEIGHBOUR:	BTRC	beta-transducin repeat containing E3 ubiquitin protein ligase [Source:HGNC Symbol;Acc:HGNC:1144]
#INFO:	BIOGRID NEIGHBOUR:	TRIM2	tripartite motif containing 2 [Source:HGNC Symbol;Acc:HGNC:15974]
#INFO:	BIOGRID NEIGHBOUR:	SHBG	sex hormone-binding globulin [Source:HGNC Symbol;Acc:HGNC:10839]
#INFO:	BIOGRID NEIGHBOUR:	RPA2	replication protein A2, 32kDa [Source:HGNC Symbol;Acc:HGNC:10290]
#INFO:	BIOGRID NEIGHBOUR:	TRIM3	tripartite motif containing 3 [Source:HGNC Symbol;Acc:HGNC:10064]
#INFO:	BIOGRID NEIGHBOUR:	PAK6	p21 protein (Cdc42/Rac)-activated kinase 6 [Source:HGNC Symbol;Acc:HGNC:16061]
#INFO:	BIOGRID NEIGHBOUR:	PDGFA	platelet-derived growth factor alpha polypeptide [Source:HGNC Symbol;Acc:HGNC:8799]
#INFO:	BIOGRID NEIGHBOUR:	TUBB	tubulin, beta class I [Source:HGNC Symbol;Acc:HGNC:20778]
#INFO:	BIOGRID NEIGHBOUR:	CDT1	chromatin licensing and DNA replication factor 1 [Source:HGNC Symbol;Acc:HGNC:24576]
#INFO:	BIOGRID NEIGHBOUR:	JUNB	jun B proto-oncogene [Source:HGNC Symbol;Acc:HGNC:6205]
#INFO:	BIOGRID NEIGHBOUR:	CCL8	chemokine (C-C motif) ligand 8 [Source:HGNC Symbol;Acc:HGNC:10635]
#INFO:	BIOGRID NEIGHBOUR:	RARRES3	retinoic acid receptor responder (tazarotene induced) 3 [Source:HGNC Symbol;Acc:HGNC:9869]
#INFO:	BIOGRID NEIGHBOUR:	TNFSF10	tumor necrosis factor (ligand) superfamily, member 10 [Source:HGNC Symbol;Acc:HGNC:11925]
#INFO:	BIOGRID NEIGHBOUR:	KBTBD3	kelch repeat and BTB (POZ) domain containing 3 [Source:HGNC Symbol;Acc:HGNC:22934]
#INFO:	BIOGRID NEIGHBOUR:	YWHAQ	tyrosine 3-monooxygenase/tryptophan 5-monooxygenase activation protein, theta [Source:HGNC Symbol;Acc:HGNC:12854]
#INFO:	BIOGRID NEIGHBOUR:	USP7	ubiquitin specific peptidase 7 (herpes virus-associated) [Source:HGNC Symbol;Acc:HGNC:12630]
#INFO:	BIOGRID NEIGHBOUR:	DIABLO	diablo, IAP-binding mitochondrial protein [Source:HGNC Symbol;Acc:HGNC:21528]
#INFO:	BIOGRID NEIGHBOUR:	RPS6KA4	ribosomal protein S6 kinase, 90kDa, polypeptide 4 [Source:HGNC Symbol;Acc:HGNC:10433]
#INFO:	BIOGRID NEIGHBOUR:	COPS4	COP9 signalosome subunit 4 [Source:HGNC Symbol;Acc:HGNC:16702]
#INFO:	BIOGRID NEIGHBOUR:	MRPL47	mitochondrial ribosomal protein L47 [Source:HGNC Symbol;Acc:HGNC:16652]
#INFO:	BIOGRID NEIGHBOUR:	DCTPP1	dCTP pyrophosphatase 1 [Source:HGNC Symbol;Acc:HGNC:28777]
#INFO:	BIOGRID NEIGHBOUR:	CPSF6	cleavage and polyadenylation specific factor 6, 68kDa [Source:HGNC Symbol;Acc:HGNC:13871]
#INFO:	BIOGRID NEIGHBOUR:	LATS1	large tumor suppressor kinase 1 [Source:HGNC Symbol;Acc:HGNC:6514]
#INFO:	BIOGRID NEIGHBOUR:	NFKB2	nuclear factor of kappa light polypeptide gene enhancer in B-cells 2 (p49/p100) [Source:HGNC Symbol;Acc:HGNC:7795]
#INFO:	BIOGRID NEIGHBOUR:	SRSF11	serine/arginine-rich splicing factor 11 [Source:HGNC Symbol;Acc:HGNC:10782]
#INFO:	BIOGRID NEIGHBOUR:	IGSF1	immunoglobulin superfamily, member 1 [Source:HGNC Symbol;Acc:HGNC:5948]
#INFO:	BIOGRID NEIGHBOUR:	TCEB1	transcription elongation factor B (SIII), polypeptide 1 (15kDa, elongin C) [Source:HGNC Symbol;Acc:HGNC:11617]
#INFO:	BIOGRID NEIGHBOUR:	PSMB6	proteasome (prosome, macropain) subunit, beta type, 6 [Source:HGNC Symbol;Acc:HGNC:9543]
#INFO:	BIOGRID NEIGHBOUR:	ORC1	origin recognition complex, subunit 1 [Source:HGNC Symbol;Acc:HGNC:8487]
#INFO:	BIOGRID NEIGHBOUR:	SGTA	small glutamine-rich tetratricopeptide repeat (TPR)-containing, alpha [Source:HGNC Symbol;Acc:HGNC:10819]
#INFO:	BIOGRID NEIGHBOUR:	FGF2	fibroblast growth factor 2 (basic) [Source:HGNC Symbol;Acc:HGNC:3676]
#INFO:	BIOGRID NEIGHBOUR:	VIMP	VCP-interacting membrane protein [Source:HGNC Symbol;Acc:HGNC:30396]
#INFO:	BIOGRID NEIGHBOUR:	CLU	clusterin [Source:HGNC Symbol;Acc:HGNC:2095]
#INFO:	BIOGRID NEIGHBOUR:	UHRF2	ubiquitin-like with PHD and ring finger domains 2, E3 ubiquitin protein ligase [Source:HGNC Symbol;Acc:HGNC:12557]
#INFO:	BIOGRID NEIGHBOUR:	CHFR	checkpoint with forkhead and ring finger domains, E3 ubiquitin protein ligase [Source:HGNC Symbol;Acc:HGNC:20455]
#INFO:	BIOGRID NEIGHBOUR:	MYH9	myosin, heavy chain 9, non-muscle [Source:HGNC Symbol;Acc:HGNC:7579]
#INFO:	BIOGRID NEIGHBOUR:	ATF2	activating transcription factor 2 [Source:HGNC Symbol;Acc:HGNC:784]
#INFO:	BIOGRID NEIGHBOUR:	PPP2R1A	protein phosphatase 2, regulatory subunit A, alpha [Source:HGNC Symbol;Acc:HGNC:9302]
#INFO:	BIOGRID NEIGHBOUR:	ITFG3	integrin alpha FG-GAP repeat containing 3 [Source:HGNC Symbol;Acc:HGNC:14163]
#INFO:	BIOGRID NEIGHBOUR:	MBTPS1	membrane-bound transcription factor peptidase, site 1 [Source:HGNC Symbol;Acc:HGNC:15456]
#INFO:	BIOGRID NEIGHBOUR:	COL2A1	collagen, type II, alpha 1 [Source:HGNC Symbol;Acc:HGNC:2200]
#INFO:	BIOGRID NEIGHBOUR:	RPA1	replication protein A1, 70kDa [Source:HGNC Symbol;Acc:HGNC:10289]
#INFO:	BIOGRID NEIGHBOUR:	IARS	isoleucyl-tRNA synthetase [Source:HGNC Symbol;Acc:HGNC:5330]
#INFO:	BIOGRID NEIGHBOUR:	XRCC6	X-ray repair complementing defective repair in Chinese hamster cells 6 [Source:HGNC Symbol;Acc:HGNC:4055]
#INFO:	BIOGRID NEIGHBOUR:	NPM1	nucleophosmin (nucleolar phosphoprotein B23, numatrin) [Source:HGNC Symbol;Acc:HGNC:7910]
#INFO:	BIOGRID NEIGHBOUR:	LAMTOR1	late endosomal/lysosomal adaptor, MAPK and MTOR activator 1 [Source:HGNC Symbol;Acc:HGNC:26068]
#INFO:	BIOGRID NEIGHBOUR:	TRAF4	TNF receptor-associated factor 4 [Source:HGNC Symbol;Acc:HGNC:12034]
#INFO:	BIOGRID NEIGHBOUR:	CPSF3L	cleavage and polyadenylation specific factor 3-like [Source:HGNC Symbol;Acc:HGNC:26052]
#INFO:	BIOGRID NEIGHBOUR:	ZNF71	zinc finger protein 71 [Source:HGNC Symbol;Acc:HGNC:13141]
#INFO:	BIOGRID NEIGHBOUR:	PLSCR1	phospholipid scramblase 1 [Source:HGNC Symbol;Acc:HGNC:9092]
#INFO:	BIOGRID NEIGHBOUR:	RRM2	ribonucleotide reductase M2 [Source:HGNC Symbol;Acc:HGNC:10452]
#INFO:	BIOGRID NEIGHBOUR:	HNRNPA1P26	heterogeneous nuclear ribonucleoprotein A1 pseudogene 26 [Source:HGNC Symbol;Acc:HGNC:39544]
#INFO:	BIOGRID NEIGHBOUR:	NEFM	neurofilament, medium polypeptide [Source:HGNC Symbol;Acc:HGNC:7734]
#INFO:	BIOGRID NEIGHBOUR:	NUDC	nudC nuclear distribution protein [Source:HGNC Symbol;Acc:HGNC:8045]
#INFO:	BIOGRID NEIGHBOUR:	FBLN2	fibulin 2 [Source:HGNC Symbol;Acc:HGNC:3601]
#INFO:	BIOGRID NEIGHBOUR:	ANKRD28	ankyrin repeat domain 28 [Source:HGNC Symbol;Acc:HGNC:29024]
#INFO:	BIOGRID NEIGHBOUR:	SEC23IP	SEC23 interacting protein [Source:HGNC Symbol;Acc:HGNC:17018]
#INFO:	BIOGRID NEIGHBOUR:	EIF3J	eukaryotic translation initiation factor 3, subunit J [Source:HGNC Symbol;Acc:HGNC:3270]
#INFO:	BIOGRID NEIGHBOUR:	SYNCRIP	synaptotagmin binding, cytoplasmic RNA interacting protein [Source:HGNC Symbol;Acc:HGNC:16918]
#INFO:	BIOGRID NEIGHBOUR:	FEN1	flap structure-specific endonuclease 1 [Source:HGNC Symbol;Acc:HGNC:3650]
#INFO:	BIOGRID NEIGHBOUR:	KLHL22	kelch-like family member 22 [Source:HGNC Symbol;Acc:HGNC:25888]
#INFO:	BIOGRID NEIGHBOUR:	IGF1R	insulin-like growth factor 1 receptor [Source:HGNC Symbol;Acc:HGNC:5465]
#INFO:	BIOGRID NEIGHBOUR:	RIPK1	receptor (TNFRSF)-interacting serine-threonine kinase 1 [Source:HGNC Symbol;Acc:HGNC:10019]
#INFO:	BIOGRID NEIGHBOUR:	TRAF3	TNF receptor-associated factor 3 [Source:HGNC Symbol;Acc:HGNC:12033]
#INFO:	BIOGRID NEIGHBOUR:	CXCR2	chemokine (C-X-C motif) receptor 2 [Source:HGNC Symbol;Acc:HGNC:6027]
#INFO:	BIOGRID NEIGHBOUR:	TFR2	transferrin receptor 2 [Source:HGNC Symbol;Acc:HGNC:11762]
#INFO:	BIOGRID NEIGHBOUR:	HDAC8	histone deacetylase 8 [Source:HGNC Symbol;Acc:HGNC:13315]
#INFO:	BIOGRID NEIGHBOUR:	SOX8	SRY (sex determining region Y)-box 8 [Source:HGNC Symbol;Acc:HGNC:11203]
#INFO:	BIOGRID NEIGHBOUR:	RPS4X	ribosomal protein S4, X-linked [Source:HGNC Symbol;Acc:HGNC:10424]
#INFO:	BIOGRID NEIGHBOUR:	SPTBN1	spectrin, beta, non-erythrocytic 1 [Source:HGNC Symbol;Acc:HGNC:11275]
#INFO:	BIOGRID NEIGHBOUR:	MYOC	myocilin, trabecular meshwork inducible glucocorticoid response [Source:HGNC Symbol;Acc:HGNC:7610]
#INFO:	BIOGRID NEIGHBOUR:	CHD3	chromodomain helicase DNA binding protein 3 [Source:HGNC Symbol;Acc:HGNC:1918]
#INFO:	BIOGRID NEIGHBOUR:	SF3B1	splicing factor 3b, subunit 1, 155kDa [Source:HGNC Symbol;Acc:HGNC:10768]
#INFO:	BIOGRID NEIGHBOUR:	RPS3	ribosomal protein S3 [Source:HGNC Symbol;Acc:HGNC:10420]
#INFO:	BIOGRID NEIGHBOUR:	TRA2A	transformer 2 alpha homolog (Drosophila) [Source:HGNC Symbol;Acc:HGNC:16645]
#INFO:	BIOGRID NEIGHBOUR:	CAV1	caveolin 1, caveolae protein, 22kDa [Source:HGNC Symbol;Acc:HGNC:1527]
#INFO:	BIOGRID NEIGHBOUR:	NUCB1	nucleobindin 1 [Source:HGNC Symbol;Acc:HGNC:8043]
#INFO:	BIOGRID NEIGHBOUR:	TAL1	T-cell acute lymphocytic leukemia 1 [Source:HGNC Symbol;Acc:HGNC:11556]
#INFO:	BIOGRID NEIGHBOUR:	CEBPG	CCAAT/enhancer binding protein (C/EBP), gamma [Source:HGNC Symbol;Acc:HGNC:1837]
#INFO:	BIOGRID NEIGHBOUR:	CAPN1	calpain 1, (mu/I) large subunit [Source:HGNC Symbol;Acc:HGNC:1476]
#INFO:	BIOGRID NEIGHBOUR:	E2F1	E2F transcription factor 1 [Source:HGNC Symbol;Acc:HGNC:3113]
#INFO:	BIOGRID NEIGHBOUR:	SCARB2	scavenger receptor class B, member 2 [Source:HGNC Symbol;Acc:HGNC:1665]
#INFO:	BIOGRID NEIGHBOUR:	IGFALS	insulin-like growth factor binding protein, acid labile subunit [Source:HGNC Symbol;Acc:HGNC:5468]
#INFO:	BIOGRID NEIGHBOUR:	MAPK3	mitogen-activated protein kinase 3 [Source:HGNC Symbol;Acc:HGNC:6877]
#INFO:	BIOGRID NEIGHBOUR:	IQSEC1	IQ motif and Sec7 domain 1 [Source:HGNC Symbol;Acc:HGNC:29112]
#INFO:	BIOGRID NEIGHBOUR:	NCOR1	nuclear receptor corepressor 1 [Source:HGNC Symbol;Acc:HGNC:7672]
#INFO:	BIOGRID NEIGHBOUR:	LAGE3	L antigen family, member 3 [Source:HGNC Symbol;Acc:HGNC:26058]
#INFO:	BIOGRID NEIGHBOUR:	COIL	coilin [Source:HGNC Symbol;Acc:HGNC:2184]
#INFO:	BIOGRID NEIGHBOUR:	PSMA7	proteasome (prosome, macropain) subunit, alpha type, 7 [Source:HGNC Symbol;Acc:HGNC:9536]
#INFO:	BIOGRID NEIGHBOUR:	ANKRD44	ankyrin repeat domain 44 [Source:HGNC Symbol;Acc:HGNC:25259]
#INFO:	BIOGRID NEIGHBOUR:	TSC22D3	TSC22 domain family, member 3 [Source:HGNC Symbol;Acc:HGNC:3051]
#INFO:	BIOGRID NEIGHBOUR:	LRRK2	leucine-rich repeat kinase 2 [Source:HGNC Symbol;Acc:HGNC:18618]
#INFO:	BIOGRID NEIGHBOUR:	TUBG1	tubulin, gamma 1 [Source:HGNC Symbol;Acc:HGNC:12417]
#INFO:	BIOGRID NEIGHBOUR:	ACTC1	actin, alpha, cardiac muscle 1 [Source:HGNC Symbol;Acc:HGNC:143]
#INFO:	BIOGRID NEIGHBOUR:	CASP8	caspase 8, apoptosis-related cysteine peptidase [Source:HGNC Symbol;Acc:HGNC:1509]
#INFO:	BIOGRID NEIGHBOUR:	SDC2	syndecan 2 [Source:HGNC Symbol;Acc:HGNC:10659]
#INFO:	BIOGRID NEIGHBOUR:	CDC25C	cell division cycle 25C [Source:HGNC Symbol;Acc:HGNC:1727]
#INFO:	BIOGRID NEIGHBOUR:	CALCR	calcitonin receptor [Source:HGNC Symbol;Acc:HGNC:1440]
#INFO:	BIOGRID NEIGHBOUR:	USP19	ubiquitin specific peptidase 19 [Source:HGNC Symbol;Acc:HGNC:12617]
#INFO:	BIOGRID NEIGHBOUR:	TSC2	tuberous sclerosis 2 [Source:HGNC Symbol;Acc:HGNC:12363]
#INFO:	BIOGRID NEIGHBOUR:	ETS2	v-ets avian erythroblastosis virus E26 oncogene homolog 2 [Source:HGNC Symbol;Acc:HGNC:3489]
#INFO:	BIOGRID NEIGHBOUR:	IGFBP7	insulin-like growth factor binding protein 7 [Source:HGNC Symbol;Acc:HGNC:5476]
#INFO:	BIOGRID NEIGHBOUR:	CPSF7	cleavage and polyadenylation specific factor 7, 59kDa [Source:HGNC Symbol;Acc:HGNC:30098]
#INFO:	BIOGRID NEIGHBOUR:	CRIP2	cysteine-rich protein 2 [Source:HGNC Symbol;Acc:HGNC:2361]
#INFO:	BIOGRID NEIGHBOUR:	ABI2	abl-interactor 2 [Source:HGNC Symbol;Acc:HGNC:24011]
#INFO:	BIOGRID NEIGHBOUR:	KDM2A	lysine (K)-specific demethylase 2A [Source:HGNC Symbol;Acc:HGNC:13606]
#INFO:	BIOGRID NEIGHBOUR:	SIRT4	sirtuin 4 [Source:HGNC Symbol;Acc:HGNC:14932]
#INFO:	BIOGRID NEIGHBOUR:	DAXX	death-domain associated protein [Source:HGNC Symbol;Acc:HGNC:2681]
#INFO:	BIOGRID NEIGHBOUR:	ELMO1	engulfment and cell motility 1 [Source:HGNC Symbol;Acc:HGNC:16286]
#INFO:	BIOGRID NEIGHBOUR:	UFD1L	ubiquitin fusion degradation 1 like (yeast) [Source:HGNC Symbol;Acc:HGNC:12520]
#INFO:	BIOGRID NEIGHBOUR:	SLX1A	SLX1 structure-specific endonuclease subunit homolog B (S. cerevisiae) [Source:HGNC Symbol;Acc:HGNC:28748]
#INFO:	BIOGRID NEIGHBOUR:	LRP2	low density lipoprotein receptor-related protein 2 [Source:HGNC Symbol;Acc:HGNC:6694]
#INFO:	BIOGRID NEIGHBOUR:	MTDH	metadherin [Source:HGNC Symbol;Acc:HGNC:29608]
#INFO:	BIOGRID NEIGHBOUR:	OFD1	oral-facial-digital syndrome 1 [Source:HGNC Symbol;Acc:HGNC:2567]
#INFO:	BIOGRID NEIGHBOUR:	DYNC1H1	dynein, cytoplasmic 1, heavy chain 1 [Source:HGNC Symbol;Acc:HGNC:2961]
#INFO:	BIOGRID NEIGHBOUR:	PALM2	paralemmin 2 [Source:HGNC Symbol;Acc:HGNC:15845]
#INFO:	BIOGRID NEIGHBOUR:	IL5	interleukin 5 [Source:HGNC Symbol;Acc:HGNC:6016]
#INFO:	BIOGRID NEIGHBOUR:	DNAJB9	DnaJ (Hsp40) homolog, subfamily B, member 9 [Source:HGNC Symbol;Acc:HGNC:6968]
#INFO:	BIOGRID NEIGHBOUR:	FOLR1	folate receptor 1 (adult) [Source:HGNC Symbol;Acc:HGNC:3791]
#INFO:	BIOGRID NEIGHBOUR:	PRDX4	peroxiredoxin 4 [Source:HGNC Symbol;Acc:HGNC:17169]
#INFO:	BIOGRID NEIGHBOUR:	AGT	angiotensinogen (serpin peptidase inhibitor, clade A, member 8) [Source:HGNC Symbol;Acc:HGNC:333]
#INFO:	BIOGRID NEIGHBOUR:	PACS2	phosphofurin acidic cluster sorting protein 2 [Source:HGNC Symbol;Acc:HGNC:23794]
#INFO:	BIOGRID NEIGHBOUR:	RAD50	RAD50 homolog (S. cerevisiae) [Source:HGNC Symbol;Acc:HGNC:9816]
#INFO:	BIOGRID NEIGHBOUR:	SPTAN1	spectrin, alpha, non-erythrocytic 1 [Source:HGNC Symbol;Acc:HGNC:11273]
#INFO:	BIOGRID NEIGHBOUR:	RPL18	ribosomal protein L18 [Source:HGNC Symbol;Acc:HGNC:10310]
#INFO:	BIOGRID NEIGHBOUR:	TRIOBP	TRIO and F-actin binding protein [Source:HGNC Symbol;Acc:HGNC:17009]
#INFO:	BIOGRID NEIGHBOUR:	CCNG2	cyclin G2 [Source:HGNC Symbol;Acc:HGNC:1593]
#INFO:	BIOGRID NEIGHBOUR:	RGPD5	RANBP2-like and GRIP domain containing 5 [Source:HGNC Symbol;Acc:HGNC:32418]
#INFO:	BIOGRID NEIGHBOUR:	HSP90B1	heat shock protein 90kDa beta (Grp94), member 1 [Source:HGNC Symbol;Acc:HGNC:12028]
#INFO:	BIOGRID NEIGHBOUR:	PSMB5	proteasome (prosome, macropain) subunit, beta type, 5 [Source:HGNC Symbol;Acc:HGNC:9542]
#INFO:	BIOGRID NEIGHBOUR:	NCOA1	nuclear receptor coactivator 1 [Source:HGNC Symbol;Acc:HGNC:7668]
#INFO:	BIOGRID NEIGHBOUR:	C2ORF44	chromosome 2 open reading frame 44 [Source:HGNC Symbol;Acc:HGNC:26157]
#INFO:	BIOGRID NEIGHBOUR:	CDC6	cell division cycle 6 [Source:HGNC Symbol;Acc:HGNC:1744]
#INFO:	BIOGRID NEIGHBOUR:	TNIP2	TNFAIP3 interacting protein 2 [Source:HGNC Symbol;Acc:HGNC:19118]
#INFO:	BIOGRID NEIGHBOUR:	VPS25	vacuolar protein sorting 25 homolog (S. cerevisiae) [Source:HGNC Symbol;Acc:HGNC:28122]
#INFO:	BIOGRID NEIGHBOUR:	CDK7	cyclin-dependent kinase 7 [Source:HGNC Symbol;Acc:HGNC:1778]
#INFO:	BIOGRID NEIGHBOUR:	COL7A1	collagen, type VII, alpha 1 [Source:HGNC Symbol;Acc:HGNC:2214]
#INFO:	BIOGRID NEIGHBOUR:	SORD	sorbitol dehydrogenase [Source:HGNC Symbol;Acc:HGNC:11184]
#INFO:	BIOGRID NEIGHBOUR:	COPS3	COP9 signalosome subunit 3 [Source:HGNC Symbol;Acc:HGNC:2239]
#INFO:	BIOGRID NEIGHBOUR:	NID2	nidogen 2 (osteonidogen) [Source:HGNC Symbol;Acc:HGNC:13389]
#INFO:	BIOGRID NEIGHBOUR:	PPP2R1B	protein phosphatase 2, regulatory subunit A, beta [Source:HGNC Symbol;Acc:HGNC:9303]
#INFO:	BIOGRID NEIGHBOUR:	VPS36	vacuolar protein sorting 36 homolog (S. cerevisiae) [Source:HGNC Symbol;Acc:HGNC:20312]
#INFO:	BIOGRID NEIGHBOUR:	DNM2	dynamin 2 [Source:HGNC Symbol;Acc:HGNC:2974]
#INFO:	BIOGRID NEIGHBOUR:	GLDC	glycine dehydrogenase (decarboxylating) [Source:HGNC Symbol;Acc:HGNC:4313]
#INFO:	BIOGRID NEIGHBOUR:	CD81	CD81 molecule [Source:HGNC Symbol;Acc:HGNC:1701]
#INFO:	BIOGRID NEIGHBOUR:	IRF6	interferon regulatory factor 6 [Source:HGNC Symbol;Acc:HGNC:6121]
#INFO:	BIOGRID NEIGHBOUR:	HSPA4	heat shock 70kDa protein 4 [Source:HGNC Symbol;Acc:HGNC:5237]
#INFO:	BIOGRID NEIGHBOUR:	CHEK2	checkpoint kinase 2 [Source:HGNC Symbol;Acc:HGNC:16627]
#INFO:	BIOGRID NEIGHBOUR:	TNFRSF10B	tumor necrosis factor receptor superfamily, member 10b [Source:HGNC Symbol;Acc:HGNC:11905]
#INFO:	BIOGRID NEIGHBOUR:	PAN2	PAN2 poly(A) specific ribonuclease subunit [Source:HGNC Symbol;Acc:HGNC:20074]
#INFO:	BIOGRID NEIGHBOUR:	SUZ12	SUZ12 polycomb repressive complex 2 subunit [Source:HGNC Symbol;Acc:HGNC:17101]
#INFO:	BIOGRID NEIGHBOUR:	PAPSS1	3'-phosphoadenosine 5'-phosphosulfate synthase 1 [Source:HGNC Symbol;Acc:HGNC:8603]
#INFO:	BIOGRID NEIGHBOUR:	CENPU	centromere protein U [Source:HGNC Symbol;Acc:HGNC:21348]
#INFO:	BIOGRID NEIGHBOUR:	IKBKE	inhibitor of kappa light polypeptide gene enhancer in B-cells, kinase epsilon [Source:HGNC Symbol;Acc:HGNC:14552]
#INFO:	BIOGRID NEIGHBOUR:	RELA	v-rel avian reticuloendotheliosis viral oncogene homolog A [Source:HGNC Symbol;Acc:HGNC:9955]
#INFO:	BIOGRID NEIGHBOUR:	TRAF1	TNF receptor-associated factor 1 [Source:HGNC Symbol;Acc:HGNC:12031]
#INFO:	BIOGRID NEIGHBOUR:	HSPA8	heat shock 70kDa protein 8 [Source:HGNC Symbol;Acc:HGNC:5241]
#INFO:	BIOGRID NEIGHBOUR:	DBN1	drebrin 1 [Source:HGNC Symbol;Acc:HGNC:2695]
#INFO:	BIOGRID NEIGHBOUR:	TP73	tumor protein p73 [Source:HGNC Symbol;Acc:HGNC:12003]
#INFO:	BIOGRID NEIGHBOUR:	MFAP2	microfibrillar-associated protein 2 [Source:HGNC Symbol;Acc:HGNC:7033]
#INFO:	BIOGRID NEIGHBOUR:	GET4	golgi to ER traffic protein 4 homolog (S. cerevisiae) [Source:HGNC Symbol;Acc:HGNC:21690]
#INFO:	BIOGRID NEIGHBOUR:	RP11-89N17.1	N/A
#INFO:	BIOGRID NEIGHBOUR:	NDUFB4	NADH dehydrogenase (ubiquinone) 1 beta subcomplex, 4, 15kDa [Source:HGNC Symbol;Acc:HGNC:7699]
#INFO:	BIOGRID NEIGHBOUR:	TRIM32	tripartite motif containing 32 [Source:HGNC Symbol;Acc:HGNC:16380]
#INFO:	BIOGRID NEIGHBOUR:	CBFA2T2	core-binding factor, runt domain, alpha subunit 2; translocated to, 2 [Source:HGNC Symbol;Acc:HGNC:1536]
#INFO:	BIOGRID NEIGHBOUR:	SLX4IP	SLX4 interacting protein [Source:HGNC Symbol;Acc:HGNC:16225]
#INFO:	BIOGRID NEIGHBOUR:	CDK5RAP3	CDK5 regulatory subunit associated protein 3 [Source:HGNC Symbol;Acc:HGNC:18673]
#INFO:	BIOGRID NEIGHBOUR:	HIST1H1A	histone cluster 1, H1a [Source:HGNC Symbol;Acc:HGNC:4715]
#INFO:	BIOGRID NEIGHBOUR:	TNNC1	troponin C type 1 (slow) [Source:HGNC Symbol;Acc:HGNC:11943]
#INFO:	BIOGRID NEIGHBOUR:	MYBL2	v-myb avian myeloblastosis viral oncogene homolog-like 2 [Source:HGNC Symbol;Acc:HGNC:7548]
#INFO:	BIOGRID NEIGHBOUR:	CEP192	centrosomal protein 192kDa [Source:HGNC Symbol;Acc:HGNC:25515]
#INFO:	BIOGRID NEIGHBOUR:	EGLN2	egl-9 family hypoxia-inducible factor 2 [Source:HGNC Symbol;Acc:HGNC:14660]
#INFO:	BIOGRID NEIGHBOUR:	RUNX1	runt-related transcription factor 1 [Source:HGNC Symbol;Acc:HGNC:10471]
#INFO:	BIOGRID NEIGHBOUR:	GSTP1	glutathione S-transferase pi 1 [Source:HGNC Symbol;Acc:HGNC:4638]
#INFO:	BIOGRID NEIGHBOUR:	MRE11A	MRE11 meiotic recombination 11 homolog A (S. cerevisiae) [Source:HGNC Symbol;Acc:HGNC:7230]
#INFO:	BIOGRID NEIGHBOUR:	TARDBP	TAR DNA binding protein [Source:HGNC Symbol;Acc:HGNC:11571]
#INFO:	BIOGRID NEIGHBOUR:	TCF4	transcription factor 4 [Source:HGNC Symbol;Acc:HGNC:11634]
#INFO:	BIOGRID NEIGHBOUR:	SLC9A3R1	solute carrier family 9, subfamily A (NHE3, cation proton antiporter 3), member 3 regulator 1 [Source:HGNC Symbol;Acc:HGNC:11075]
#INFO:	BIOGRID NEIGHBOUR:	TMEM189-UBE2V1	TMEM189-UBE2V1 readthrough [Source:HGNC Symbol;Acc:HGNC:33521]
#INFO:	BIOGRID NEIGHBOUR:	RB1	retinoblastoma 1 [Source:HGNC Symbol;Acc:HGNC:9884]
#INFO:	BIOGRID NEIGHBOUR:	PHF1	PHD finger protein 1 [Source:HGNC Symbol;Acc:HGNC:8919]
#INFO:	BIOGRID NEIGHBOUR:	PTPN6	protein tyrosine phosphatase, non-receptor type 6 [Source:HGNC Symbol;Acc:HGNC:9658]
#INFO:	BIOGRID NEIGHBOUR:	AURKA	aurora kinase A [Source:HGNC Symbol;Acc:HGNC:11393]
#INFO:	BIOGRID NEIGHBOUR:	DNHD1	dynein heavy chain domain 1 [Source:HGNC Symbol;Acc:HGNC:26532]
#INFO:	BIOGRID NEIGHBOUR:	PSMD4	proteasome (prosome, macropain) 26S subunit, non-ATPase, 4 [Source:HGNC Symbol;Acc:HGNC:9561]
#INFO:	BIOGRID NEIGHBOUR:	HSF1	heat shock transcription factor 1 [Source:HGNC Symbol;Acc:HGNC:5224]
#INFO:	BIOGRID NEIGHBOUR:	RIPK2	receptor-interacting serine-threonine kinase 2 [Source:HGNC Symbol;Acc:HGNC:10020]
#INFO:	BIOGRID NEIGHBOUR:	UBXN1	UBX domain protein 1 [Source:HGNC Symbol;Acc:HGNC:18402]
#INFO:	BIOGRID NEIGHBOUR:	DZIP3	DAZ interacting zinc finger protein 3 [Source:HGNC Symbol;Acc:HGNC:30938]
#INFO:	BIOGRID NEIGHBOUR:	ECM1	extracellular matrix protein 1 [Source:HGNC Symbol;Acc:HGNC:3153]
#INFO:	BIOGRID NEIGHBOUR:	NFYA	nuclear transcription factor Y, alpha [Source:HGNC Symbol;Acc:HGNC:7804]
#INFO:	BIOGRID NEIGHBOUR:	TNIP1	TNFAIP3 interacting protein 1 [Source:HGNC Symbol;Acc:HGNC:16903]
#INFO:	BIOGRID NEIGHBOUR:	FUBP1	far upstream element (FUSE) binding protein 1 [Source:HGNC Symbol;Acc:HGNC:4004]
#INFO:	BIOGRID NEIGHBOUR:	AHCYL1	adenosylhomocysteinase-like 1 [Source:HGNC Symbol;Acc:HGNC:344]
#INFO:	BIOGRID NEIGHBOUR:	CELF2	CUGBP, Elav-like family member 2 [Source:HGNC Symbol;Acc:HGNC:2550]
#INFO:	BIOGRID NEIGHBOUR:	KMT2A	lysine (K)-specific methyltransferase 2A [Source:HGNC Symbol;Acc:HGNC:7132]
#INFO:	BIOGRID NEIGHBOUR:	DCPS	decapping enzyme, scavenger [Source:HGNC Symbol;Acc:HGNC:29812]
#INFO:	BIOGRID NEIGHBOUR:	ERP44	endoplasmic reticulum protein 44 [Source:HGNC Symbol;Acc:HGNC:18311]
#INFO:	BIOGRID NEIGHBOUR:	CYLD	cylindromatosis (turban tumor syndrome) [Source:HGNC Symbol;Acc:HGNC:2584]
#INFO:	BIOGRID NEIGHBOUR:	METTL7A	methyltransferase like 7A [Source:HGNC Symbol;Acc:HGNC:24550]
#INFO:	BIOGRID NEIGHBOUR:	SIMC1	SUMO-interacting motifs containing 1 [Source:HGNC Symbol;Acc:HGNC:24779]
#INFO:	BIOGRID NEIGHBOUR:	XBP1	X-box binding protein 1 [Source:HGNC Symbol;Acc:HGNC:12801]
#INFO:	BIOGRID NEIGHBOUR:	MTA1	metastasis associated 1 [Source:HGNC Symbol;Acc:HGNC:7410]
#INFO:	BIOGRID NEIGHBOUR:	CEBPA	CCAAT/enhancer binding protein (C/EBP), alpha [Source:HGNC Symbol;Acc:HGNC:1833]
#INFO:	BIOGRID NEIGHBOUR:	CDK2	cyclin-dependent kinase 2 [Source:HGNC Symbol;Acc:HGNC:1771]
#INFO:	BIOGRID NEIGHBOUR:	FN1	fibronectin 1 [Source:HGNC Symbol;Acc:HGNC:3778]
#INFO:	BIOGRID NEIGHBOUR:	BUB1B	BUB1 mitotic checkpoint serine/threonine kinase B [Source:HGNC Symbol;Acc:HGNC:1149]
#INFO:	BIOGRID NEIGHBOUR:	CRMP1	collapsin response mediator protein 1 [Source:HGNC Symbol;Acc:HGNC:2365]
#INFO:	BIOGRID NEIGHBOUR:	CDC37	cell division cycle 37 [Source:HGNC Symbol;Acc:HGNC:1735]
#INFO:	BIOGRID NEIGHBOUR:	TIMELESS	timeless circadian clock [Source:HGNC Symbol;Acc:HGNC:11813]
#INFO:	BIOGRID NEIGHBOUR:	NSA2	NSA2 ribosome biogenesis homolog (S. cerevisiae) [Source:HGNC Symbol;Acc:HGNC:30728]
#INFO:	BIOGRID NEIGHBOUR:	DHFR	dihydrofolate reductase [Source:HGNC Symbol;Acc:HGNC:2861]
#INFO:	BIOGRID NEIGHBOUR:	RUNX2	runt-related transcription factor 2 [Source:HGNC Symbol;Acc:HGNC:10472]
#INFO:	BIOGRID NEIGHBOUR:	TSC22D4	TSC22 domain family, member 4 [Source:HGNC Symbol;Acc:HGNC:21696]
#INFO:	BIOGRID NEIGHBOUR:	SRPX	sushi-repeat containing protein, X-linked [Source:HGNC Symbol;Acc:HGNC:11309]
#INFO:	BIOGRID NEIGHBOUR:	PPP2CA	protein phosphatase 2, catalytic subunit, alpha isozyme [Source:HGNC Symbol;Acc:HGNC:9299]
#INFO:	BIOGRID NEIGHBOUR:	ARFGAP3	ADP-ribosylation factor GTPase activating protein 3 [Source:HGNC Symbol;Acc:HGNC:661]
#INFO:	BIOGRID NEIGHBOUR:	RPA3	replication protein A3, 14kDa [Source:HGNC Symbol;Acc:HGNC:10291]
#INFO:	BIOGRID NEIGHBOUR:	OGFOD1	2-oxoglutarate and iron-dependent oxygenase domain containing 1 [Source:HGNC Symbol;Acc:HGNC:25585]
#INFO:	BIOGRID NEIGHBOUR:	NEDD8	neural precursor cell expressed, developmentally down-regulated 8 [Source:HGNC Symbol;Acc:HGNC:7732]
#INFO:	BIOGRID NEIGHBOUR:	PIM1	Pim-1 proto-oncogene, serine/threonine kinase [Source:HGNC Symbol;Acc:HGNC:8986]
#INFO:	BIOGRID NEIGHBOUR:	UBE2N	ubiquitin-conjugating enzyme E2N [Source:HGNC Symbol;Acc:HGNC:12492]
#INFO:	BIOGRID NEIGHBOUR:	USP9X	ubiquitin specific peptidase 9, X-linked [Source:HGNC Symbol;Acc:HGNC:12632]
#INFO:	BIOGRID NEIGHBOUR:	MAFB	v-maf avian musculoaponeurotic fibrosarcoma oncogene homolog B [Source:HGNC Symbol;Acc:HGNC:6408]
#INFO:	BIOGRID NEIGHBOUR:	DGCR6	DiGeorge syndrome critical region gene 6 [Source:HGNC Symbol;Acc:HGNC:2846]
#INFO:	BIOGRID NEIGHBOUR:	MRPS2	mitochondrial ribosomal protein S2 [Source:HGNC Symbol;Acc:HGNC:14495]
#INFO:	BIOGRID NEIGHBOUR:	TAB1	TGF-beta activated kinase 1/MAP3K7 binding protein 1 [Source:HGNC Symbol;Acc:HGNC:18157]
#INFO:	BIOGRID NEIGHBOUR:	NRF1	nuclear respiratory factor 1 [Source:HGNC Symbol;Acc:HGNC:7996]
#INFO:	BIOGRID NEIGHBOUR:	INPP5D	inositol polyphosphate-5-phosphatase, 145kDa [Source:HGNC Symbol;Acc:HGNC:6079]
#INFO:	BIOGRID NEIGHBOUR:	YWHAZ	tyrosine 3-monooxygenase/tryptophan 5-monooxygenase activation protein, zeta [Source:HGNC Symbol;Acc:HGNC:12855]
#INFO:	BIOGRID NEIGHBOUR:	TFPI	tissue factor pathway inhibitor (lipoprotein-associated coagulation inhibitor) [Source:HGNC Symbol;Acc:HGNC:11760]
#INFO:	BIOGRID NEIGHBOUR:	ANKRD52	ankyrin repeat domain 52 [Source:HGNC Symbol;Acc:HGNC:26614]
#INFO:	BIOGRID NEIGHBOUR:	DNAJC7	DnaJ (Hsp40) homolog, subfamily C, member 7 [Source:HGNC Symbol;Acc:HGNC:12392]
#INFO:	BIOGRID NEIGHBOUR:	CDKN1C	cyclin-dependent kinase inhibitor 1C (p57, Kip2) [Source:HGNC Symbol;Acc:HGNC:1786]
#INFO:	BIOGRID NEIGHBOUR:	LMO4	LIM domain only 4 [Source:HGNC Symbol;Acc:HGNC:6644]
#INFO:	BIOGRID NEIGHBOUR:	CORO1B	coronin, actin binding protein, 1B [Source:HGNC Symbol;Acc:HGNC:2253]
#INFO:	BIOGRID NEIGHBOUR:	KLHL9	kelch-like family member 9 [Source:HGNC Symbol;Acc:HGNC:18732]
#INFO:	BIOGRID NEIGHBOUR:	IFI27	interferon, alpha-inducible protein 27 [Source:HGNC Symbol;Acc:HGNC:5397]
#INFO:	BIOGRID NEIGHBOUR:	SIRT3	sirtuin 3 [Source:HGNC Symbol;Acc:HGNC:14931]
#INFO:	BIOGRID NEIGHBOUR:	DDX17	DEAD (Asp-Glu-Ala-Asp) box helicase 17 [Source:HGNC Symbol;Acc:HGNC:2740]
#INFO:	BIOGRID NEIGHBOUR:	ARID4A	AT rich interactive domain 4A (RBP1-like) [Source:HGNC Symbol;Acc:HGNC:9885]
#INFO:	BIOGRID NEIGHBOUR:	OPA1	mediator complex subunit 12 [Source:HGNC Symbol;Acc:HGNC:11957]
#INFO:	BIOGRID NEIGHBOUR:	FAAH	fatty acid amide hydrolase [Source:HGNC Symbol;Acc:HGNC:3553]
#INFO:	BIOGRID NEIGHBOUR:	POLA1	polymerase (DNA directed), alpha 1, catalytic subunit [Source:HGNC Symbol;Acc:HGNC:9173]
#INFO:	BIOGRID NEIGHBOUR:	TRAF2	TNF receptor-associated factor 2 [Source:HGNC Symbol;Acc:HGNC:12032]
#INFO:	BIOGRID NEIGHBOUR:	FAM83F	family with sequence similarity 83, member F [Source:HGNC Symbol;Acc:HGNC:25148]
#INFO:	BIOGRID NEIGHBOUR:	YY1	YY1 transcription factor [Source:HGNC Symbol;Acc:HGNC:12856]
#INFO:	BIOGRID NEIGHBOUR:	FLOT2	flotillin 2 [Source:HGNC Symbol;Acc:HGNC:3758]
#INFO:	BIOGRID NEIGHBOUR:	UIMC1	ubiquitin interaction motif containing 1 [Source:HGNC Symbol;Acc:HGNC:30298]
#INFO:	BIOGRID NEIGHBOUR:	DISC1	disrupted in schizophrenia 1 [Source:HGNC Symbol;Acc:HGNC:2888]
#INFO:	BIOGRID NEIGHBOUR:	UBL4A	ubiquitin-like 4A [Source:HGNC Symbol;Acc:HGNC:12505]
#INFO:	BIOGRID NEIGHBOUR:	CCL21	chemokine (C-C motif) ligand 21 [Source:HGNC Symbol;Acc:HGNC:10620]
#INFO:	BIOGRID NEIGHBOUR:	CKS1B	CDC28 protein kinase regulatory subunit 1B [Source:HGNC Symbol;Acc:HGNC:19083]
#INFO:	BIOGRID NEIGHBOUR:	NUAK1	NUAK family, SNF1-like kinase, 1 [Source:HGNC Symbol;Acc:HGNC:14311]
#INFO:	BIOGRID NEIGHBOUR:	NPPA	natriuretic peptide A [Source:HGNC Symbol;Acc:HGNC:7939]
#INFO:	BIOGRID NEIGHBOUR:	FECH	ferrochelatase [Source:HGNC Symbol;Acc:HGNC:3647]
#INFO:	BIOGRID NEIGHBOUR:	PLG	plasminogen [Source:HGNC Symbol;Acc:HGNC:9071]
#INFO:	BIOGRID NEIGHBOUR:	VCL	vinculin [Source:HGNC Symbol;Acc:HGNC:12665]
#INFO:	BIOGRID NEIGHBOUR:	USP13	ubiquitin specific peptidase 13 (isopeptidase T-3) [Source:HGNC Symbol;Acc:HGNC:12611]
#INFO:	BIOGRID NEIGHBOUR:	TCF3	transcription factor 3 [Source:HGNC Symbol;Acc:HGNC:11633]
#INFO:	BIOGRID NEIGHBOUR:	RRAD	Ras-related associated with diabetes [Source:HGNC Symbol;Acc:HGNC:10446]
#INFO:	BIOGRID NEIGHBOUR:	CCT4	chaperonin containing TCP1, subunit 4 (delta) [Source:HGNC Symbol;Acc:HGNC:1617]
#INFO:	BIOGRID NEIGHBOUR:	KIF1A	kinesin family member 1A [Source:HGNC Symbol;Acc:HGNC:888]
#INFO:	BIOGRID NEIGHBOUR:	ISOC1	isochorismatase domain containing 1 [Source:HGNC Symbol;Acc:HGNC:24254]
#INFO:	BIOGRID NEIGHBOUR:	STUB1	STIP1 homology and U-box containing protein 1, E3 ubiquitin protein ligase [Source:HGNC Symbol;Acc:HGNC:11427]
#INFO:	BIOGRID NEIGHBOUR:	UBQLN1	ubiquilin 1 [Source:HGNC Symbol;Acc:HGNC:12508]
#INFO:	BIOGRID NEIGHBOUR:	KDM1A	lysine (K)-specific demethylase 1A [Source:HGNC Symbol;Acc:HGNC:29079]
#INFO:	BIOGRID NEIGHBOUR:	ETFA	electron-transfer-flavoprotein, alpha polypeptide [Source:HGNC Symbol;Acc:HGNC:3481]
#INFO:	BIOGRID NEIGHBOUR:	HERC5	HECT and RLD domain containing E3 ubiquitin protein ligase 5 [Source:HGNC Symbol;Acc:HGNC:24368]
#INFO:	BIOGRID NEIGHBOUR:	NCOA3	nuclear receptor coactivator 3 [Source:HGNC Symbol;Acc:HGNC:7670]
#INFO:	BIOGRID NEIGHBOUR:	MAP1B	microtubule-associated protein 1B [Source:HGNC Symbol;Acc:HGNC:6836]
#INFO:	BIOGRID NEIGHBOUR:	MRPS7	mitochondrial ribosomal protein S7 [Source:HGNC Symbol;Acc:HGNC:14499]
#INFO:	BIOGRID NEIGHBOUR:	MTHFD1	methylenetetrahydrofolate dehydrogenase (NADP+ dependent) 1, methenyltetrahydrofolate cyclohydrolase, formyltetrahydrofolate synthetase [Source:HGNC Symbol;Acc:HGNC:7432]
#INFO:	BIOGRID NEIGHBOUR:	MAPK14	mitogen-activated protein kinase 14 [Source:HGNC Symbol;Acc:HGNC:6876]
#INFO:	BIOGRID NEIGHBOUR:	VCAM1	vascular cell adhesion molecule 1 [Source:HGNC Symbol;Acc:HGNC:12663]
#INFO:	BIOGRID NEIGHBOUR:	FABP3	fatty acid binding protein 3, muscle and heart (mammary-derived growth inhibitor) [Source:HGNC Symbol;Acc:HGNC:3557]
#INFO:	BIOGRID NEIGHBOUR:	GTF2F2	general transcription factor IIF, polypeptide 2, 30kDa [Source:HGNC Symbol;Acc:HGNC:4653]
#INFO:	BIOGRID NEIGHBOUR:	PSMD1	proteasome (prosome, macropain) 26S subunit, non-ATPase, 1 [Source:HGNC Symbol;Acc:HGNC:9554]
#INFO:	BIOGRID NEIGHBOUR:	CCL5	chemokine (C-C motif) ligand 5 [Source:HGNC Symbol;Acc:HGNC:10632]
#INFO:	BIOGRID NEIGHBOUR:	CUL4B	cullin 4B [Source:HGNC Symbol;Acc:HGNC:2555]
#INFO:	BIOGRID NEIGHBOUR:	TP53	tumor protein p53 [Source:HGNC Symbol;Acc:HGNC:11998]
#INFO:	BIOGRID NEIGHBOUR:	FTH1	ferritin, heavy polypeptide 1 [Source:HGNC Symbol;Acc:HGNC:3976]
#INFO:	BIOGRID NEIGHBOUR:	CLSPN	claspin [Source:HGNC Symbol;Acc:HGNC:19715]
#INFO:	BIOGRID NEIGHBOUR:	YWHAH	tyrosine 3-monooxygenase/tryptophan 5-monooxygenase activation protein, eta [Source:HGNC Symbol;Acc:HGNC:12853]
#INFO:	BIOGRID NEIGHBOUR:	CDK6	cyclin-dependent kinase 6 [Source:HGNC Symbol;Acc:HGNC:1777]
#INFO:	BIOGRID NEIGHBOUR:	DNAJB5	DnaJ (Hsp40) homolog, subfamily B, member 5 [Source:HGNC Symbol;Acc:HGNC:14887]
#INFO:	BIOGRID NEIGHBOUR:	PPP6R3	protein phosphatase 6, regulatory subunit 3 [Source:HGNC Symbol;Acc:HGNC:1173]
#INFO:	BIOGRID NEIGHBOUR:	RNH1	ribonuclease/angiogenin inhibitor 1 [Source:HGNC Symbol;Acc:HGNC:10074]
#INFO:	BIOGRID NEIGHBOUR:	CSN1S1	casein alpha s1 [Source:HGNC Symbol;Acc:HGNC:2445]
#INFO:	BIOGRID NEIGHBOUR:	BICD2	bicaudal D homolog 2 (Drosophila) [Source:HGNC Symbol;Acc:HGNC:17208]
#INFO:	BIOGRID NEIGHBOUR:	COPB1	coatomer protein complex, subunit beta 1 [Source:HGNC Symbol;Acc:HGNC:2231]
#INFO:	BIOGRID NEIGHBOUR:	MATN2	matrilin 2 [Source:HGNC Symbol;Acc:HGNC:6908]
#INFO:	BIOGRID NEIGHBOUR:	ARL6IP4	ADP-ribosylation factor-like 6 interacting protein 4 [Source:HGNC Symbol;Acc:HGNC:18076]
#INFO:	BIOGRID NEIGHBOUR:	JUND	jun D proto-oncogene [Source:HGNC Symbol;Acc:HGNC:6206]
#INFO:	BIOGRID NEIGHBOUR:	OTUB1	OTU deubiquitinase, ubiquitin aldehyde binding 1 [Source:HGNC Symbol;Acc:HGNC:23077]
#INFO:	BIOGRID NEIGHBOUR:	CTSB	cathepsin B [Source:HGNC Symbol;Acc:HGNC:2527]
#INFO:	BIOGRID NEIGHBOUR:	ITSN1	intersectin 1 (SH3 domain protein) [Source:HGNC Symbol;Acc:HGNC:6183]
#INFO:	BIOGRID NEIGHBOUR:	CTBP2	C-terminal binding protein 2 [Source:HGNC Symbol;Acc:HGNC:2495]
#INFO:	BIOGRID NEIGHBOUR:	DCTN1	dynactin 1 [Source:HGNC Symbol;Acc:HGNC:2711]
#INFO:	BIOGRID NEIGHBOUR:	TNF	tumor necrosis factor [Source:HGNC Symbol;Acc:HGNC:11892]
#INFO:	BIOGRID NEIGHBOUR:	ZC3H12A	zinc finger CCCH-type containing 12A [Source:HGNC Symbol;Acc:HGNC:26259]
#INFO:	BIOGRID NEIGHBOUR:	PSMC5	proteasome (prosome, macropain) 26S subunit, ATPase, 5 [Source:HGNC Symbol;Acc:HGNC:9552]
#INFO:	BIOGRID NEIGHBOUR:	CDH18	cadherin 18, type 2 [Source:HGNC Symbol;Acc:HGNC:1757]
#INFO:	BIOGRID NEIGHBOUR:	POTEI	POTE ankyrin domain family, member I [Source:HGNC Symbol;Acc:HGNC:37093]
#INFO:	BIOGRID NEIGHBOUR:	PRKAB2	protein kinase, AMP-activated, beta 2 non-catalytic subunit [Source:HGNC Symbol;Acc:HGNC:9379]
#INFO:	BIOGRID NEIGHBOUR:	RAF1	Raf-1 proto-oncogene, serine/threonine kinase [Source:HGNC Symbol;Acc:HGNC:9829]
#INFO:	BIOGRID NEIGHBOUR:	SETD1A	SET domain containing 1A [Source:HGNC Symbol;Acc:HGNC:29010]
#INFO:	BIOGRID NEIGHBOUR:	SGOL1	shugoshin-like 1 (S. pombe) [Source:HGNC Symbol;Acc:HGNC:25088]
#INFO:	BIOGRID NEIGHBOUR:	HNRNPA0	heterogeneous nuclear ribonucleoprotein A0 [Source:HGNC Symbol;Acc:HGNC:5030]
#INFO:	BIOGRID NEIGHBOUR:	IKBKG	inhibitor of kappa light polypeptide gene enhancer in B-cells, kinase gamma [Source:HGNC Symbol;Acc:HGNC:5961]
#INFO:	BIOGRID NEIGHBOUR:	PPP4R2	protein phosphatase 4, regulatory subunit 2 [Source:HGNC Symbol;Acc:HGNC:18296]
#INFO:	BIOGRID NEIGHBOUR:	MBD3	methyl-CpG binding domain protein 3 [Source:HGNC Symbol;Acc:HGNC:6918]
#INFO:	BIOGRID NEIGHBOUR:	CASP9	caspase 9, apoptosis-related cysteine peptidase [Source:HGNC Symbol;Acc:HGNC:1511]
#INFO:	BIOGRID NEIGHBOUR:	BCCIP	BRCA2 and CDKN1A interacting protein [Source:HGNC Symbol;Acc:HGNC:978]
#INFO:	BIOGRID NEIGHBOUR:	CNDP2	CNDP dipeptidase 2 (metallopeptidase M20 family) [Source:HGNC Symbol;Acc:HGNC:24437]
#INFO:	BIOGRID NEIGHBOUR:	SRA1	steroid receptor RNA activator 1 [Source:HGNC Symbol;Acc:HGNC:11281]
#INFO:	BIOGRID NEIGHBOUR:	ZYX	zyxin [Source:HGNC Symbol;Acc:HGNC:13200]
#INFO:	BIOGRID NEIGHBOUR:	ADH1B	alcohol dehydrogenase 1B (class I), beta polypeptide [Source:HGNC Symbol;Acc:HGNC:250]
#INFO:	BIOGRID NEIGHBOUR:	SULT1A1	sulfotransferase family, cytosolic, 1A, phenol-preferring, member 1 [Source:HGNC Symbol;Acc:HGNC:11453]
#INFO:	BIOGRID NEIGHBOUR:	SH3KBP1	SH3-domain kinase binding protein 1 [Source:HGNC Symbol;Acc:HGNC:13867]
#INFO:	BIOGRID NEIGHBOUR:	DYRK1A	dual-specificity tyrosine-(Y)-phosphorylation regulated kinase 1A [Source:HGNC Symbol;Acc:HGNC:3091]
#INFO:	BIOGRID NEIGHBOUR:	CREBBP	CREB binding protein [Source:HGNC Symbol;Acc:HGNC:2348]
#INFO:	BIOGRID NEIGHBOUR:	HTRA2	HtrA serine peptidase 2 [Source:HGNC Symbol;Acc:HGNC:14348]
#INFO:	BIOGRID NEIGHBOUR:	CDK5	cyclin-dependent kinase 5 [Source:HGNC Symbol;Acc:HGNC:1774]
#INFO:	BIOGRID NEIGHBOUR:	CDKN1A	cyclin-dependent kinase inhibitor 1A (p21, Cip1) [Source:HGNC Symbol;Acc:HGNC:1784]
#INFO:	BIOGRID NEIGHBOUR:	KLHL21	kelch-like family member 21 [Source:HGNC Symbol;Acc:HGNC:29041]
#INFO:	BIOGRID NEIGHBOUR:	ITGB1	integrin, beta 1 (fibronectin receptor, beta polypeptide, antigen CD29 includes MDF2, MSK12) [Source:HGNC Symbol;Acc:HGNC:6153]
#INFO:	BIOGRID NEIGHBOUR:	LPL	lipoprotein lipase [Source:HGNC Symbol;Acc:HGNC:6677]
#INFO:	BIOGRID NEIGHBOUR:	SMAD7	SMAD family member 7 [Source:HGNC Symbol;Acc:HGNC:6773]
#INFO:	BIOGRID NEIGHBOUR:	RTFDC1	replication termination factor 2 domain containing 1 [Source:HGNC Symbol;Acc:HGNC:15890]
#INFO:	BIOGRID NEIGHBOUR:	RPS6KA1	ribosomal protein S6 kinase, 90kDa, polypeptide 1 [Source:HGNC Symbol;Acc:HGNC:10430]
#INFO:	BIOGRID NEIGHBOUR:	DNAJB12	DnaJ (Hsp40) homolog, subfamily B, member 12 [Source:HGNC Symbol;Acc:HGNC:14891]
#INFO:	BIOGRID NEIGHBOUR:	TUBA1A	tubulin, alpha 1a [Source:HGNC Symbol;Acc:HGNC:20766]
#INFO:	BIOGRID NEIGHBOUR:	CUL2	cullin 2 [Source:HGNC Symbol;Acc:HGNC:2552]
#INFO:	BIOGRID NEIGHBOUR:	MIS12	MIS12 kinetochore complex component [Source:HGNC Symbol;Acc:HGNC:24967]
#INFO:	BIOGRID NEIGHBOUR:	ZBTB16	zinc finger and BTB domain containing 16 [Source:HGNC Symbol;Acc:HGNC:12930]
#INFO:	BIOGRID NEIGHBOUR:	RNF7	ring finger protein 7 [Source:HGNC Symbol;Acc:HGNC:10070]
#INFO:	BIOGRID NEIGHBOUR:	SUGT1	SGT1, suppressor of G2 allele of SKP1 (S. cerevisiae) [Source:HGNC Symbol;Acc:HGNC:16987]
#INFO:	BIOGRID NEIGHBOUR:	ATXN1	ataxin 1 [Source:HGNC Symbol;Acc:HGNC:10548]
#INFO:	BIOGRID NEIGHBOUR:	PDGFB	platelet-derived growth factor beta polypeptide [Source:HGNC Symbol;Acc:HGNC:8800]
#INFO:	BIOGRID NEIGHBOUR:	ELN	elastin [Source:HGNC Symbol;Acc:HGNC:3327]
#INFO:	BIOGRID NEIGHBOUR:	SELP	selectin P (granule membrane protein 140kDa, antigen CD62) [Source:HGNC Symbol;Acc:HGNC:10721]
#INFO:	BIOGRID NEIGHBOUR:	JAK3	Janus kinase 3 [Source:HGNC Symbol;Acc:HGNC:6193]
#INFO:	BIOGRID NEIGHBOUR:	CALR	calreticulin [Source:HGNC Symbol;Acc:HGNC:1455]
#INFO:	BIOGRID NEIGHBOUR:	TIRAP	toll-interleukin 1 receptor (TIR) domain containing adaptor protein [Source:HGNC Symbol;Acc:HGNC:17192]
#INFO:	BIOGRID NEIGHBOUR:	SUMO3	small ubiquitin-like modifier 3 [Source:HGNC Symbol;Acc:HGNC:11124]
#INFO:	BIOGRID NEIGHBOUR:	MEPCE	methylphosphate capping enzyme [Source:HGNC Symbol;Acc:HGNC:20247]
#INFO:	BIOGRID NEIGHBOUR:	NONO	non-POU domain containing, octamer-binding [Source:HGNC Symbol;Acc:HGNC:7871]
#INFO:	BIOGRID NEIGHBOUR:	ITGAV	integrin, alpha V [Source:HGNC Symbol;Acc:HGNC:6150]
#INFO:	BIOGRID NEIGHBOUR:	ATP12A	ATPase, H+/K+ transporting, nongastric, alpha polypeptide [Source:HGNC Symbol;Acc:HGNC:13816]
#INFO:	BIOGRID NEIGHBOUR:	TANK	TRAF family member-associated NFKB activator [Source:HGNC Symbol;Acc:HGNC:11562]
#INFO:	BIOGRID NEIGHBOUR:	IRF7	interferon regulatory factor 7 [Source:HGNC Symbol;Acc:HGNC:6122]
#INFO:	BIOGRID NEIGHBOUR:	ITCH	itchy E3 ubiquitin protein ligase [Source:HGNC Symbol;Acc:HGNC:13890]
#INFO:	BIOGRID NEIGHBOUR:	PELI3	pellino E3 ubiquitin protein ligase family member 3 [Source:HGNC Symbol;Acc:HGNC:30010]
#INFO:	BIOGRID NEIGHBOUR:	AUP1	ancient ubiquitous protein 1 [Source:HGNC Symbol;Acc:HGNC:891]
#INFO:	BIOGRID NEIGHBOUR:	SET	SET nuclear proto-oncogene [Source:HGNC Symbol;Acc:HGNC:10760]
#INFO:	BIOGRID NEIGHBOUR:	PCNA	proliferating cell nuclear antigen [Source:HGNC Symbol;Acc:HGNC:8729]
#INFO:	BIOGRID NEIGHBOUR:	RBBP4	retinoblastoma binding protein 4 [Source:HGNC Symbol;Acc:HGNC:9887]
#INFO:	BIOGRID NEIGHBOUR:	LAPTM5	lysosomal protein transmembrane 5 [Source:HGNC Symbol;Acc:HGNC:29612]
#INFO:	BIOGRID NEIGHBOUR:	TWF2	twinfilin actin-binding protein 2 [Source:HGNC Symbol;Acc:HGNC:9621]
#INFO:	BIOGRID NEIGHBOUR:	MBP	myelin basic protein [Source:HGNC Symbol;Acc:HGNC:6925]
#INFO:	BIOGRID NEIGHBOUR:	NOLC1	nucleolar and coiled-body phosphoprotein 1 [Source:HGNC Symbol;Acc:HGNC:15608]
#INFO:	BIOGRID NEIGHBOUR:	ELAVL1	ELAV like RNA binding protein 1 [Source:HGNC Symbol;Acc:HGNC:3312]
#INFO:	BIOGRID NEIGHBOUR:	LRP5L	low density lipoprotein receptor-related protein 5-like [Source:HGNC Symbol;Acc:HGNC:25323]
#INFO:	BIOGRID NEIGHBOUR:	NCOA2	nuclear receptor coactivator 2 [Source:HGNC Symbol;Acc:HGNC:7669]
#INFO:	BIOGRID NEIGHBOUR:	SARM1	sterile alpha and TIR motif containing 1 [Source:HGNC Symbol;Acc:HGNC:17074]
#INFO:	BIOGRID NEIGHBOUR:	CANX	calnexin [Source:HGNC Symbol;Acc:HGNC:1473]
#INFO:	BIOGRID NEIGHBOUR:	LDHA	lactate dehydrogenase A [Source:HGNC Symbol;Acc:HGNC:6535]
#INFO:	BIOGRID NEIGHBOUR:	TYRP1	tyrosinase-related protein 1 [Source:HGNC Symbol;Acc:HGNC:12450]
#INFO:	BIOGRID NEIGHBOUR:	SHARPIN	SHANK-associated RH domain interactor [Source:HGNC Symbol;Acc:HGNC:25321]
#INFO:	BIOGRID NEIGHBOUR:	CUL4A	cullin 4A [Source:HGNC Symbol;Acc:HGNC:2554]
#INFO:	BIOGRID NEIGHBOUR:	EGLN1	egl-9 family hypoxia-inducible factor 1 [Source:HGNC Symbol;Acc:HGNC:1232]
#INFO:	BIOGRID NEIGHBOUR:	AKT1	v-akt murine thymoma viral oncogene homolog 1 [Source:HGNC Symbol;Acc:HGNC:391]
#INFO:	BIOGRID NEIGHBOUR:	EPRS	glutamyl-prolyl-tRNA synthetase [Source:HGNC Symbol;Acc:HGNC:3418]
#INFO:	BIOGRID NEIGHBOUR:	SPAG9	sperm associated antigen 9 [Source:HGNC Symbol;Acc:HGNC:14524]
#INFO:	BIOGRID NEIGHBOUR:	PHF19	PHD finger protein 19 [Source:HGNC Symbol;Acc:HGNC:24566]
#INFO:	BIOGRID NEIGHBOUR:	GPR135	G protein-coupled receptor 135 [Source:HGNC Symbol;Acc:HGNC:19991]
#INFO:	BIOGRID NEIGHBOUR:	JAK2	Janus kinase 2 [Source:HGNC Symbol;Acc:HGNC:6192]
#INFO:	BIOGRID NEIGHBOUR:	CDC34	cell division cycle 34 [Source:HGNC Symbol;Acc:HGNC:1734]
#INFO:	BIOGRID NEIGHBOUR:	CHUK	conserved helix-loop-helix ubiquitous kinase [Source:HGNC Symbol;Acc:HGNC:1974]
#INFO:	BIOGRID NEIGHBOUR:	MAF	v-maf avian musculoaponeurotic fibrosarcoma oncogene homolog [Source:HGNC Symbol;Acc:HGNC:6776]
#INFO:	BIOGRID NEIGHBOUR:	MCM6	minichromosome maintenance complex component 6 [Source:HGNC Symbol;Acc:HGNC:6949]
#INFO:	BIOGRID NEIGHBOUR:	BICD1	bicaudal D homolog 1 (Drosophila) [Source:HGNC Symbol;Acc:HGNC:1049]
#INFO:	BIOGRID NEIGHBOUR:	NR1H2	nuclear receptor subfamily 1, group H, member 2 [Source:HGNC Symbol;Acc:HGNC:7965]
#INFO:	BIOGRID NEIGHBOUR:	RAB5A	RAB5A, member RAS oncogene family [Source:HGNC Symbol;Acc:HGNC:9783]
#INFO:	BIOGRID NEIGHBOUR:	TNFRSF1A	tumor necrosis factor receptor superfamily, member 1A [Source:HGNC Symbol;Acc:HGNC:11916]
#INFO:	BIOGRID NEIGHBOUR:	CSTB	cystatin B (stefin B) [Source:HGNC Symbol;Acc:HGNC:2482]
#INFO:	BIOGRID NEIGHBOUR:	CASP1	caspase 1, apoptosis-related cysteine peptidase [Source:HGNC Symbol;Acc:HGNC:1499]
#INFO:	BIOGRID NEIGHBOUR:	PHC2	polyhomeotic homolog 2 (Drosophila) [Source:HGNC Symbol;Acc:HGNC:3183]
#INFO:	BIOGRID NEIGHBOUR:	STAT3	signal transducer and activator of transcription 3 (acute-phase response factor) [Source:HGNC Symbol;Acc:HGNC:11364]
#INFO:	BIOGRID NEIGHBOUR:	SGSM2	small G protein signaling modulator 2 [Source:HGNC Symbol;Acc:HGNC:29026]
#INFO:	BIOGRID NEIGHBOUR:	PABPC1	poly(A) binding protein, cytoplasmic 1 [Source:HGNC Symbol;Acc:HGNC:8554]
#INFO:	BIOGRID NEIGHBOUR:	CCR5	chemokine (C-C motif) receptor 5 (gene/pseudogene) [Source:HGNC Symbol;Acc:HGNC:1606]
#INFO:	BIOGRID NEIGHBOUR:	SPHK1	sphingosine kinase 1 [Source:HGNC Symbol;Acc:HGNC:11240]
#INFO:	BIOGRID NEIGHBOUR:	GTF2E2	general transcription factor IIE, polypeptide 2, beta 34kDa [Source:HGNC Symbol;Acc:HGNC:4651]
#INFO:	BIOGRID NEIGHBOUR:	MRPS25	mitochondrial ribosomal protein S25 [Source:HGNC Symbol;Acc:HGNC:14511]
#INFO:	BIOGRID NEIGHBOUR:	XAF1	XIAP associated factor 1 [Source:HGNC Symbol;Acc:HGNC:30932]
#INFO:	BIOGRID NEIGHBOUR:	MYH10	myosin, heavy chain 10, non-muscle [Source:HGNC Symbol;Acc:HGNC:7568]
#INFO:	BIOGRID NEIGHBOUR:	RPS26	ribosomal protein S26 [Source:HGNC Symbol;Acc:HGNC:10414]
#INFO:	BIOGRID NEIGHBOUR:	TNNT2	troponin T type 2 (cardiac) [Source:HGNC Symbol;Acc:HGNC:11949]
#INFO:	BIOGRID NEIGHBOUR:	BARD1	BRCA1 associated RING domain 1 [Source:HGNC Symbol;Acc:HGNC:952]
#INFO:	BIOGRID NEIGHBOUR:	CTBP1	C-terminal binding protein 1 [Source:HGNC Symbol;Acc:HGNC:2494]
#INFO:	BIOGRID NEIGHBOUR:	NFYB	nuclear transcription factor Y, beta [Source:HGNC Symbol;Acc:HGNC:7805]
#INFO:	BIOGRID NEIGHBOUR:	F2	coagulation factor II (thrombin) [Source:HGNC Symbol;Acc:HGNC:3535]
#INFO:	BIOGRID NEIGHBOUR:	RUVBL1	RuvB-like AAA ATPase 1 [Source:HGNC Symbol;Acc:HGNC:10474]
#INFO:	BIOGRID NEIGHBOUR:	PPM1G	protein phosphatase, Mg2+/Mn2+ dependent, 1G [Source:HGNC Symbol;Acc:HGNC:9278]
#INFO:	BIOGRID NEIGHBOUR:	XIAP	X-linked inhibitor of apoptosis [Source:HGNC Symbol;Acc:HGNC:592]
#INFO:	BIOGRID NEIGHBOUR:	THOC1	THO complex 1 [Source:HGNC Symbol;Acc:HGNC:19070]
#INFO:	BIOGRID NEIGHBOUR:	SPRY4	sprouty homolog 4 (Drosophila) [Source:HGNC Symbol;Acc:HGNC:15533]
#INFO:	BIOGRID NEIGHBOUR:	ADCK3	aarF domain containing kinase 3 [Source:HGNC Symbol;Acc:HGNC:16812]
#INFO:	BIOGRID NEIGHBOUR:	NDUFA9	NADH dehydrogenase (ubiquinone) 1 alpha subcomplex, 9, 39kDa [Source:HGNC Symbol;Acc:HGNC:7693]
#INFO:	BIOGRID NEIGHBOUR:	KXD1	KxDL motif containing 1 [Source:HGNC Symbol;Acc:HGNC:28420]
#INFO:	BIOGRID NEIGHBOUR:	MYH11	myosin, heavy chain 11, smooth muscle [Source:HGNC Symbol;Acc:HGNC:7569]
#INFO:	BIOGRID NEIGHBOUR:	KRT10	keratin 10 [Source:HGNC Symbol;Acc:HGNC:6413]
#INFO:	BIOGRID NEIGHBOUR:	MPP2	membrane protein, palmitoylated 2 (MAGUK p55 subfamily member 2) [Source:HGNC Symbol;Acc:HGNC:7220]
#INFO:	BIOGRID NEIGHBOUR:	GNS	glucosamine (N-acetyl)-6-sulfatase [Source:HGNC Symbol;Acc:HGNC:4422]
#INFO:	BIOGRID NEIGHBOUR:	CCT5	chaperonin containing TCP1, subunit 5 (epsilon) [Source:HGNC Symbol;Acc:HGNC:1618]
#INFO:	BIOGRID NEIGHBOUR:	EGLN3	egl-9 family hypoxia-inducible factor 3 [Source:HGNC Symbol;Acc:HGNC:14661]
#INFO:	BIOGRID NEIGHBOUR:	CSF2RA	colony stimulating factor 2 receptor, alpha, low-affinity (granulocyte-macrophage) [Source:HGNC Symbol;Acc:HGNC:2435]
#INFO:	BIOGRID NEIGHBOUR:	XRCC5	X-ray repair complementing defective repair in Chinese hamster cells 5 (double-strand-break rejoining) [Source:HGNC Symbol;Acc:HGNC:12833]
#INFO:	BIOGRID NEIGHBOUR:	RBM39	RNA binding motif protein 39 [Source:HGNC Symbol;Acc:HGNC:15923]
#INFO:	BIOGRID NEIGHBOUR:	KIF5A	kinesin family member 5A [Source:HGNC Symbol;Acc:HGNC:6323]
#INFO:	BIOGRID NEIGHBOUR:	ERCC6L	excision repair cross-complementation group 6-like [Source:HGNC Symbol;Acc:HGNC:20794]
#INFO:	BIOGRID NEIGHBOUR:	CFHR1	complement factor H-related 1 [Source:HGNC Symbol;Acc:HGNC:4888]
#INFO:	BIOGRID NEIGHBOUR:	DUSP1	dual specificity phosphatase 1 [Source:HGNC Symbol;Acc:HGNC:3064]
#INFO:	BIOGRID NEIGHBOUR:	UNC119	unc-119 homolog (C. elegans) [Source:HGNC Symbol;Acc:HGNC:12565]
#INFO:	BIOGRID NEIGHBOUR:	UBE2D3	ubiquitin-conjugating enzyme E2D 3 [Source:HGNC Symbol;Acc:HGNC:12476]
#INFO:	BIOGRID NEIGHBOUR:	ADAMTSL4	ADAMTS-like 4 [Source:HGNC Symbol;Acc:HGNC:19706]
#INFO:	BIOGRID NEIGHBOUR:	HDAC1	histone deacetylase 1 [Source:HGNC Symbol;Acc:HGNC:4852]
#INFO:	BIOGRID NEIGHBOUR:	NOV	nephroblastoma overexpressed [Source:HGNC Symbol;Acc:HGNC:7885]
#INFO:	BIOGRID NEIGHBOUR:	NNT	nicotinamide nucleotide transhydrogenase [Source:HGNC Symbol;Acc:HGNC:7863]
#INFO:	BIOGRID NEIGHBOUR:	BABAM1	BRISC and BRCA1 A complex member 1 [Source:HGNC Symbol;Acc:HGNC:25008]
#INFO:	BIOGRID NEIGHBOUR:	NCF1	neutrophil cytosolic factor 1 [Source:HGNC Symbol;Acc:HGNC:7660]
#INFO:	BIOGRID NEIGHBOUR:	CTNNB1	catenin (cadherin-associated protein), beta 1, 88kDa [Source:HGNC Symbol;Acc:HGNC:2514]
#INFO:	BIOGRID NEIGHBOUR:	FBXO5	F-box protein 5 [Source:HGNC Symbol;Acc:HGNC:13584]
#INFO:	BIOGRID NEIGHBOUR:	VRK3	vaccinia related kinase 3 [Source:HGNC Symbol;Acc:HGNC:18996]
#INFO:	BIOGRID NEIGHBOUR:	SIRT1	sirtuin 1 [Source:HGNC Symbol;Acc:HGNC:14929]
#INFO:	BIOGRID NEIGHBOUR:	GAMT	guanidinoacetate N-methyltransferase [Source:HGNC Symbol;Acc:HGNC:4136]
#INFO:	BIOGRID NEIGHBOUR:	PPID	peptidylprolyl isomerase D [Source:HGNC Symbol;Acc:HGNC:9257]
#INFO:	BIOGRID NEIGHBOUR:	ATXN7	ataxin 7 [Source:HGNC Symbol;Acc:HGNC:10560]
#INFO:	BIOGRID NEIGHBOUR:	LDB1	LIM domain binding 1 [Source:HGNC Symbol;Acc:HGNC:6532]
#INFO:	BIOGRID NEIGHBOUR:	ELF4	E74-like factor 4 (ets domain transcription factor) [Source:HGNC Symbol;Acc:HGNC:3319]
#INFO:	BIOGRID NEIGHBOUR:	STK3	serine/threonine kinase 3 [Source:HGNC Symbol;Acc:HGNC:11406]
#INFO:	BIOGRID NEIGHBOUR:	BCL3	B-cell CLL/lymphoma 3 [Source:HGNC Symbol;Acc:HGNC:998]
#INFO:	BIOGRID NEIGHBOUR:	TUBB8	tubulin, beta 8 class VIII [Source:HGNC Symbol;Acc:HGNC:20773]
#INFO:	BIOGRID NEIGHBOUR:	TGFBR1	transforming growth factor, beta receptor 1 [Source:HGNC Symbol;Acc:HGNC:11772]
#INFO:	BIOGRID NEIGHBOUR:	ST13	suppression of tumorigenicity 13 (colon carcinoma) (Hsp70 interacting protein) [Source:HGNC Symbol;Acc:HGNC:11343]
#INFO:	BIOGRID NEIGHBOUR:	ITGB3	Integrin beta {ECO:0000256|RuleBase:RU000633} [Source:UniProtKB/TrEMBL;Acc:B4DTY9]
#INFO:	BIOGRID NEIGHBOUR:	HAX1	HCLS1 associated protein X-1 [Source:HGNC Symbol;Acc:HGNC:16915]
#INFO:	BIOGRID NEIGHBOUR:	ACTA1	actin, alpha 1, skeletal muscle [Source:HGNC Symbol;Acc:HGNC:129]
#INFO:	BIOGRID NEIGHBOUR:	VWF	von Willebrand factor [Source:HGNC Symbol;Acc:HGNC:12726]
#INFO:	BIOGRID NEIGHBOUR:	RGPD8	RANBP2-like and GRIP domain containing 5 [Source:HGNC Symbol;Acc:HGNC:32418]
#INFO:	BIOGRID NEIGHBOUR:	ATP5C1	ATP synthase, H+ transporting, mitochondrial F1 complex, gamma polypeptide 1 [Source:HGNC Symbol;Acc:HGNC:833]
#INFO:	BIOGRID NEIGHBOUR:	BAG3	BCL2-associated athanogene 3 [Source:HGNC Symbol;Acc:HGNC:939]
#INFO:	BIOGRID NEIGHBOUR:	POMGNT1	protein O-linked mannose N-acetylglucosaminyltransferase 1 (beta 1,2-) [Source:HGNC Symbol;Acc:HGNC:19139]
#INFO:	BIOGRID NEIGHBOUR:	IGFBP2	insulin-like growth factor binding protein 2, 36kDa [Source:HGNC Symbol;Acc:HGNC:5471]
#INFO:	BIOGRID NEIGHBOUR:	P4HB	prolyl 4-hydroxylase, beta polypeptide [Source:HGNC Symbol;Acc:HGNC:8548]
#INFO:	BIOGRID NEIGHBOUR:	UBE2V1	ubiquitin-conjugating enzyme E2 variant 1 [Source:HGNC Symbol;Acc:HGNC:12494]
#INFO:	BIOGRID NEIGHBOUR:	SNRPB2	small nuclear ribonucleoprotein polypeptide B [Source:HGNC Symbol;Acc:HGNC:11155]
#INFO:	BIOGRID NEIGHBOUR:	RBX1	ring-box 1, E3 ubiquitin protein ligase [Source:HGNC Symbol;Acc:HGNC:9928]
#INFO:	BIOGRID NEIGHBOUR:	GRHPR	glyoxylate reductase/hydroxypyruvate reductase [Source:HGNC Symbol;Acc:HGNC:4570]
#INFO:	BIOGRID NEIGHBOUR:	USP18	ubiquitin specific peptidase 18 [Source:HGNC Symbol;Acc:HGNC:12616]
#INFO:	BIOGRID NEIGHBOUR:	E2F4	E2F transcription factor 4, p107/p130-binding [Source:HGNC Symbol;Acc:HGNC:3118]
#INFO:	BIOGRID NEIGHBOUR:	CLEC4M	C-type lectin domain family 4, member M [Source:HGNC Symbol;Acc:HGNC:13523]
#INFO:	BIOGRID NEIGHBOUR:	LAMC3	laminin, gamma 3 [Source:HGNC Symbol;Acc:HGNC:6494]
#INFO:	BIOGRID NEIGHBOUR:	ATM	ATM serine/threonine kinase [Source:HGNC Symbol;Acc:HGNC:795]
#INFO:	BIOGRID NEIGHBOUR:	ZMPSTE24	zinc metallopeptidase STE24 [Source:HGNC Symbol;Acc:HGNC:12877]
#INFO:	BIOGRID NEIGHBOUR:	UBE2Q2	ubiquitin-conjugating enzyme E2Q family member 2 [Source:HGNC Symbol;Acc:HGNC:19248]
#INFO:	BIOGRID NEIGHBOUR:	SKIL	SKI-like proto-oncogene [Source:HGNC Symbol;Acc:HGNC:10897]
#INFO:	BIOGRID NEIGHBOUR:	MVD	mevalonate (diphospho) decarboxylase [Source:HGNC Symbol;Acc:HGNC:7529]
#INFO:	BIOGRID NEIGHBOUR:	ADSS	adenylosuccinate synthase [Source:HGNC Symbol;Acc:HGNC:292]
#INFO:	BIOGRID NEIGHBOUR:	TAF1L	TAF1 RNA polymerase II, TATA box binding protein (TBP)-associated factor, 210kDa-like [Source:HGNC Symbol;Acc:HGNC:18056]
#INFO:	BIOGRID NEIGHBOUR:	ESR1	estrogen receptor 1 [Source:HGNC Symbol;Acc:HGNC:3467]
#INFO:	BIOGRID NEIGHBOUR:	CSN2	casein beta [Source:HGNC Symbol;Acc:HGNC:2447]
#INFO:	BIOGRID NEIGHBOUR:	PSMB3	proteasome (prosome, macropain) subunit, beta type, 3 [Source:HGNC Symbol;Acc:HGNC:9540]
#INFO:	BIOGRID NEIGHBOUR:	RLIM	ring finger protein, LIM domain interacting [Source:HGNC Symbol;Acc:HGNC:13429]
#INFO:	BIOGRID NEIGHBOUR:	STRN4	striatin, calmodulin binding protein 4 [Source:HGNC Symbol;Acc:HGNC:15721]
#INFO:	BIOGRID NEIGHBOUR:	HSPA1A	heat shock 70kDa protein 1A [Source:HGNC Symbol;Acc:HGNC:5232]
#INFO:	BIOGRID NEIGHBOUR:	NACA	nascent polypeptide-associated complex alpha subunit [Source:HGNC Symbol;Acc:HGNC:7629]
#INFO:	BIOGRID NEIGHBOUR:	ARRB1	arrestin, beta 1 [Source:HGNC Symbol;Acc:HGNC:711]
#INFO:	BIOGRID NEIGHBOUR:	SNRNP200	small nuclear ribonucleoprotein 200kDa (U5) [Source:HGNC Symbol;Acc:HGNC:30859]
#INFO:	BIOGRID NEIGHBOUR:	LIG4	ligase IV, DNA, ATP-dependent [Source:HGNC Symbol;Acc:HGNC:6601]
#INFO:	BIOGRID NEIGHBOUR:	SMS	spermine synthase [Source:HGNC Symbol;Acc:HGNC:11123]
#INFO:	BIOGRID NEIGHBOUR:	MAPK7	mitogen-activated protein kinase 7 [Source:HGNC Symbol;Acc:HGNC:6880]
#INFO:	BIOGRID NEIGHBOUR:	SUMO4	small ubiquitin-like modifier 4 [Source:HGNC Symbol;Acc:HGNC:21181]
#INFO:	BIOGRID NEIGHBOUR:	NUDCD2	NudC domain containing 2 [Source:HGNC Symbol;Acc:HGNC:30535]
#INFO:	BIOGRID NEIGHBOUR:	CDK4	cyclin-dependent kinase 4 [Source:HGNC Symbol;Acc:HGNC:1773]
#INFO:	BIOGRID NEIGHBOUR:	DCAF7	DDB1 and CUL4 associated factor 7 [Source:HGNC Symbol;Acc:HGNC:30915]
#INFO:	BIOGRID NEIGHBOUR:	PSMB1	proteasome (prosome, macropain) subunit, beta type, 1 [Source:HGNC Symbol;Acc:HGNC:9537]
#INFO:	BIOGRID NEIGHBOUR:	TXN	thioredoxin [Source:HGNC Symbol;Acc:HGNC:12435]
#INFO:	BIOGRID NEIGHBOUR:	FBXO3	F-box protein 3 [Source:HGNC Symbol;Acc:HGNC:13582]
#INFO:	BIOGRID NEIGHBOUR:	IGFBP3	insulin-like growth factor binding protein 3 [Source:HGNC Symbol;Acc:HGNC:5472]
#INFO:	BIOGRID NEIGHBOUR:	TOLLIP	toll interacting protein [Source:HGNC Symbol;Acc:HGNC:16476]
#INFO:	BIOGRID NEIGHBOUR:	PSMA6	KIAA0391 [Source:HGNC Symbol;Acc:HGNC:19958]
#INFO:	BIOGRID NEIGHBOUR:	DERL1	derlin 1 [Source:HGNC Symbol;Acc:HGNC:28454]
#INFO:	BIOGRID NEIGHBOUR:	BECN1	beclin 1, autophagy related [Source:HGNC Symbol;Acc:HGNC:1034]
#INFO:	BIOGRID NEIGHBOUR:	TAF15	TAF15 RNA polymerase II, TATA box binding protein (TBP)-associated factor, 68kDa [Source:HGNC Symbol;Acc:HGNC:11547]
#INFO:	BIOGRID NEIGHBOUR:	MTERF4	mitochondrial transcription termination factor 4 [Source:HGNC Symbol;Acc:HGNC:28785]
#INFO:	BIOGRID NEIGHBOUR:	ALB	albumin [Source:HGNC Symbol;Acc:HGNC:399]
#INFO:	BIOGRID NEIGHBOUR:	C4BPA	complement component 4 binding protein, alpha [Source:HGNC Symbol;Acc:HGNC:1325]
#INFO:	BIOGRID NEIGHBOUR:	LGALS8	lectin, galactoside-binding, soluble, 8 [Source:HGNC Symbol;Acc:HGNC:6569]
#INFO:	BIOGRID NEIGHBOUR:	DDA1	DET1 and DDB1 associated 1 [Source:HGNC Symbol;Acc:HGNC:28360]
#INFO:	BIOGRID NEIGHBOUR:	CSNK2A2	casein kinase 2, alpha prime polypeptide [Source:HGNC Symbol;Acc:HGNC:2459]
#INFO:	BIOGRID NEIGHBOUR:	GPRIN2	G protein regulated inducer of neurite outgrowth 2 [Source:HGNC Symbol;Acc:HGNC:23730]
#INFO:	BIOGRID NEIGHBOUR:	PTGS1	prostaglandin-endoperoxide synthase 1 (prostaglandin G/H synthase and cyclooxygenase) [Source:HGNC Symbol;Acc:HGNC:9604]
#INFO:	BIOGRID NEIGHBOUR:	ZNF579	zinc finger protein 579 [Source:HGNC Symbol;Acc:HGNC:26646]
#INFO:	BIOGRID NEIGHBOUR:	RNF11	ring finger protein 11 [Source:HGNC Symbol;Acc:HGNC:10056]
#INFO:	BIOGRID NEIGHBOUR:	PTPN14	protein tyrosine phosphatase, non-receptor type 14 [Source:HGNC Symbol;Acc:HGNC:9647]
#INFO:	BIOGRID NEIGHBOUR:	IDE	insulin-degrading enzyme [Source:HGNC Symbol;Acc:HGNC:5381]
#INFO:	BIOGRID NEIGHBOUR:	TNFSF9	tumor necrosis factor (ligand) superfamily, member 9 [Source:HGNC Symbol;Acc:HGNC:11939]
#INFO:	BIOGRID NEIGHBOUR:	NOD2	nucleotide-binding oligomerization domain containing 2 [Source:HGNC Symbol;Acc:HGNC:5331]
#INFO:	BIOGRID NEIGHBOUR:	CUL3	cullin 3 [Source:HGNC Symbol;Acc:HGNC:2553]
#INFO:	BIOGRID NEIGHBOUR:	RPL17	ribosomal protein L17 [Source:HGNC Symbol;Acc:HGNC:10307]
#INFO:	BIOGRID NEIGHBOUR:	RND3	Rho family GTPase 3 [Source:HGNC Symbol;Acc:HGNC:671]
#INFO:	BIOGRID NEIGHBOUR:	SNCA	synuclein, alpha (non A4 component of amyloid precursor) [Source:HGNC Symbol;Acc:HGNC:11138]
#INFO:	BIOGRID NEIGHBOUR:	MAT2B	methionine adenosyltransferase II, beta [Source:HGNC Symbol;Acc:HGNC:6905]
#INFO:	BIOGRID NEIGHBOUR:	RBL2	retinoblastoma-like 2 [Source:HGNC Symbol;Acc:HGNC:9894]
#INFO:	BIOGRID NEIGHBOUR:	ZNF266	zinc finger protein 266 [Source:HGNC Symbol;Acc:HGNC:13059]
#INFO:	BIOGRID NEIGHBOUR:	PRELP	proline/arginine-rich end leucine-rich repeat protein [Source:HGNC Symbol;Acc:HGNC:9357]
#INFO:	BIOGRID NEIGHBOUR:	IGFBP4	insulin-like growth factor binding protein 4 [Source:HGNC Symbol;Acc:HGNC:5473]
#INFO:	BIOGRID NEIGHBOUR:	ALDH7A1	aldehyde dehydrogenase 7 family, member A1 [Source:HGNC Symbol;Acc:HGNC:877]
#INFO:	BIOGRID NEIGHBOUR:	LMNA	lamin A/C [Source:HGNC Symbol;Acc:HGNC:6636]
#INFO:	BIOGRID NEIGHBOUR:	CASP7	caspase 7, apoptosis-related cysteine peptidase [Source:HGNC Symbol;Acc:HGNC:1508]
#INFO:	BIOGRID NEIGHBOUR:	HNRNPH2	heterogeneous nuclear ribonucleoprotein H2 (H') [Source:HGNC Symbol;Acc:HGNC:5042]
#INFO:	BIOGRID NEIGHBOUR:	RABAC1	Rab acceptor 1 (prenylated) [Source:HGNC Symbol;Acc:HGNC:9794]
#INFO:	BIOGRID NEIGHBOUR:	CSE1L	CSE1 chromosome segregation 1-like (yeast) [Source:HGNC Symbol;Acc:HGNC:2431]
#INFO:	BIOGRID NEIGHBOUR:	HRAS	Kirsten rat sarcoma viral oncogene homolog [Source:HGNC Symbol;Acc:HGNC:6407]
#INFO:	BIOGRID NEIGHBOUR:	NDUFA10	NADH dehydrogenase (ubiquinone) 1 alpha subcomplex, 10, 42kDa [Source:HGNC Symbol;Acc:HGNC:7684]
#INFO:	BIOGRID NEIGHBOUR:	PHB	prohibitin [Source:HGNC Symbol;Acc:HGNC:8912]
#INFO:	BIOGRID NEIGHBOUR:	FBXL5	F-box and leucine-rich repeat protein 5 [Source:HGNC Symbol;Acc:HGNC:13602]
#INFO:	BIOGRID NEIGHBOUR:	APOA1	apolipoprotein A-I [Source:HGNC Symbol;Acc:HGNC:600]
#INFO:	BIOGRID NEIGHBOUR:	HLA-C	major histocompatibility complex, class I, C [Source:HGNC Symbol;Acc:HGNC:4933]
#INFO:	BIOGRID NEIGHBOUR:	CD46	CD46 molecule, complement regulatory protein [Source:HGNC Symbol;Acc:HGNC:6953]
#INFO:	BIOGRID NEIGHBOUR:	KPNB1	karyopherin (importin) beta 1 [Source:HGNC Symbol;Acc:HGNC:6400]
#INFO:	BIOGRID NEIGHBOUR:	CDC20	cell division cycle 20 [Source:HGNC Symbol;Acc:HGNC:1723]
#INFO:	BIOGRID NEIGHBOUR:	ARAF	A-Raf proto-oncogene, serine/threonine kinase [Source:HGNC Symbol;Acc:HGNC:646]
#INFO:	BIOGRID NEIGHBOUR:	FBXO6	F-box protein 6 [Source:HGNC Symbol;Acc:HGNC:13585]
#INFO:	BIOGRID NEIGHBOUR:	FOXO3	forkhead box O3 [Source:HGNC Symbol;Acc:HGNC:3821]
#INFO:	BIOGRID NEIGHBOUR:	KIAA1598	KIAA1598 [Source:HGNC Symbol;Acc:HGNC:29319]
#INFO:	BIOGRID NEIGHBOUR:	ADRB2	adrenoceptor beta 2, surface [Source:HGNC Symbol;Acc:HGNC:286]
#INFO:	BIOGRID NEIGHBOUR:	SF3B2	splicing factor 3b, subunit 2, 145kDa [Source:HGNC Symbol;Acc:HGNC:10769]
#INFO:	BIOGRID NEIGHBOUR:	PSEN1	presenilin 1 [Source:HGNC Symbol;Acc:HGNC:9508]
#INFO:	BIOGRID NEIGHBOUR:	SMAD4	SMAD family member 4 [Source:HGNC Symbol;Acc:HGNC:6770]
#INFO:	BIOGRID NEIGHBOUR:	FUNDC2	FUN14 domain containing 2 [Source:HGNC Symbol;Acc:HGNC:24925]
#INFO:	BIOGRID NEIGHBOUR:	TBP	TATA box binding protein [Source:HGNC Symbol;Acc:HGNC:11588]
#INFO:	BIOGRID NEIGHBOUR:	VEGFA	vascular endothelial growth factor A [Source:HGNC Symbol;Acc:HGNC:12680]
#INFO:	BIOGRID NEIGHBOUR:	MGEA5	meningioma expressed antigen 5 (hyaluronidase) [Source:HGNC Symbol;Acc:HGNC:7056]
#INFO:	BIOGRID NEIGHBOUR:	LAMA1	laminin, alpha 1 [Source:HGNC Symbol;Acc:HGNC:6481]
#INFO:	BIOGRID NEIGHBOUR:	PPP6R2	protein phosphatase 6, regulatory subunit 2 [Source:HGNC Symbol;Acc:HGNC:19253]
#INFO:	BIOGRID NEIGHBOUR:	TUBB3	tubulin, beta 3 class III [Source:HGNC Symbol;Acc:HGNC:20772]
#INFO:	BIOGRID NEIGHBOUR:	FZD4	frizzled class receptor 4 [Source:HGNC Symbol;Acc:HGNC:4042]
#INFO:	BIOGRID NEIGHBOUR:	NELFB	negative elongation factor complex member B [Source:HGNC Symbol;Acc:HGNC:24324]
#INFO:	BIOGRID NEIGHBOUR:	NDC80	NDC80 kinetochore complex component [Source:HGNC Symbol;Acc:HGNC:16909]
#INFO:	BIOGRID NEIGHBOUR:	ARMC10	armadillo repeat containing 10 [Source:HGNC Symbol;Acc:HGNC:21706]
#INFO:	BIOGRID NEIGHBOUR:	OLA1	Obg-like ATPase 1 [Source:HGNC Symbol;Acc:HGNC:28833]
#INFO:	BIOGRID NEIGHBOUR:	TGFB1	transforming growth factor, beta 1 [Source:HGNC Symbol;Acc:HGNC:11766]
#INFO:	BIOGRID NEIGHBOUR:	RAG2	recombination activating gene 2 [Source:HGNC Symbol;Acc:HGNC:9832]
#INFO:	BIOGRID NEIGHBOUR:	TP53BP1	tumor protein p53 binding protein 1 [Source:HGNC Symbol;Acc:HGNC:11999]
#INFO:	BIOGRID NEIGHBOUR:	POLR2E	polymerase (RNA) II (DNA directed) polypeptide E, 25kDa [Source:HGNC Symbol;Acc:HGNC:9192]
#INFO:	BIOGRID NEIGHBOUR:	UBD	ubiquitin D [Source:HGNC Symbol;Acc:HGNC:18795]
#INFO:	BIOGRID NEIGHBOUR:	SENP3	SUMO1/sentrin/SMT3 specific peptidase 3 [Source:HGNC Symbol;Acc:HGNC:17862]
#INFO:	BIOGRID NEIGHBOUR:	TFRC	transferrin receptor [Source:HGNC Symbol;Acc:HGNC:11763]
#INFO:	BIOGRID NEIGHBOUR:	LRCH3	leucine-rich repeats and calponin homology (CH) domain containing 3 [Source:HGNC Symbol;Acc:HGNC:28637]
#INFO:	BIOGRID NEIGHBOUR:	KPNA6	karyopherin alpha 6 (importin alpha 7) [Source:HGNC Symbol;Acc:HGNC:6399]
#INFO:	BIOGRID NEIGHBOUR:	GLB1	galactosidase, beta 1 [Source:HGNC Symbol;Acc:HGNC:4298]
#INFO:	BIOGRID NEIGHBOUR:	BCL10	B-cell CLL/lymphoma 10 [Source:HGNC Symbol;Acc:HGNC:989]
#INFO:	BIOGRID NEIGHBOUR:	PDIA4	protein disulfide isomerase family A, member 4 [Source:HGNC Symbol;Acc:HGNC:30167]
#INFO:	BIOGRID NEIGHBOUR:	DDX46	DEAD (Asp-Glu-Ala-Asp) box polypeptide 46 [Source:HGNC Symbol;Acc:HGNC:18681]
#INFO:	BIOGRID NEIGHBOUR:	KRBA1	KRAB-A domain containing 1 [Source:HGNC Symbol;Acc:HGNC:22228]
#INFO:	BIOGRID NEIGHBOUR:	TRIM51	tripartite motif-containing 51 [Source:HGNC Symbol;Acc:HGNC:19023]
#INFO:	BIOGRID NEIGHBOUR:	MAGED1	melanoma antigen family D, 1 [Source:HGNC Symbol;Acc:HGNC:6813]
#INFO:	BIOGRID NEIGHBOUR:	HOXB7	homeobox B7 [Source:HGNC Symbol;Acc:HGNC:5118]
#INFO:	BIOGRID NEIGHBOUR:	PRKAG2	protein kinase, AMP-activated, gamma 2 non-catalytic subunit [Source:HGNC Symbol;Acc:HGNC:9386]
#INFO:	BIOGRID NEIGHBOUR:	UBE2L3	ubiquitin-conjugating enzyme E2L 3 [Source:HGNC Symbol;Acc:HGNC:12488]
#INFO:	BIOGRID NEIGHBOUR:	MYC	v-myc avian myelocytomatosis viral oncogene homolog [Source:HGNC Symbol;Acc:HGNC:7553]
#INFO:	BIOGRID NEIGHBOUR:	ADRA1D	adrenoceptor alpha 1D [Source:HGNC Symbol;Acc:HGNC:280]
#INFO:	BIOGRID NEIGHBOUR:	OSBPL6	oxysterol binding protein-like 6 [Source:HGNC Symbol;Acc:HGNC:16388]
#INFO:	BIOGRID NEIGHBOUR:	SPDYA	speedy/RINGO cell cycle regulator family member A [Source:HGNC Symbol;Acc:HGNC:30613]
#INFO:	BIOGRID NEIGHBOUR:	PFDN5	prefoldin subunit 5 [Source:HGNC Symbol;Acc:HGNC:8869]
#INFO:	BIOGRID NEIGHBOUR:	JUN	jun proto-oncogene [Source:HGNC Symbol;Acc:HGNC:6204]
#INFO:	BIOGRID NEIGHBOUR:	PELI1	pellino E3 ubiquitin protein ligase 1 [Source:HGNC Symbol;Acc:HGNC:8827]
#INFO:	BIOGRID NEIGHBOUR:	IRAK4	interleukin-1 receptor-associated kinase 4 [Source:HGNC Symbol;Acc:HGNC:17967]
#INFO:	BIOGRID NEIGHBOUR:	NAGK	N-acetylglucosamine kinase [Source:HGNC Symbol;Acc:HGNC:17174]
#INFO:	BIOGRID NEIGHBOUR:	BIRC2	baculoviral IAP repeat containing 2 [Source:HGNC Symbol;Acc:HGNC:590]
#INFO:	BIOGRID NEIGHBOUR:	ILF3	interleukin enhancer binding factor 3, 90kDa [Source:HGNC Symbol;Acc:HGNC:6038]
#INFO:	BIOGRID NEIGHBOUR:	MUS81	MUS81 structure-specific endonuclease subunit [Source:HGNC Symbol;Acc:HGNC:29814]
#INFO:	BIOGRID NEIGHBOUR:	PTH1R	parathyroid hormone 1 receptor [Source:HGNC Symbol;Acc:HGNC:9608]
#INFO:	BIOGRID NEIGHBOUR:	NTRK3	neurotrophic tyrosine kinase, receptor, type 3 [Source:HGNC Symbol;Acc:HGNC:8033]
#INFO:	BIOGRID NEIGHBOUR:	SOCS3	suppressor of cytokine signaling 3 [Source:HGNC Symbol;Acc:HGNC:19391]
#INFO:	BIOGRID NEIGHBOUR:	ZC3H12C	zinc finger CCCH-type containing 12C [Source:HGNC Symbol;Acc:HGNC:29362]
#INFO:	BIOGRID NEIGHBOUR:	H2AFX	H2A histone family, member X [Source:HGNC Symbol;Acc:HGNC:4739]
#INFO:	BIOGRID NEIGHBOUR:	HIST1H2AG	histone cluster 1, H2ag [Source:HGNC Symbol;Acc:HGNC:4737]
#INFO:	BIOGRID NEIGHBOUR:	HSFX1	heat shock transcription factor family, X linked 1 [Source:HGNC Symbol;Acc:HGNC:29603]
#INFO:	BIOGRID NEIGHBOUR:	PARK2	parkin RBR E3 ubiquitin protein ligase [Source:HGNC Symbol;Acc:HGNC:8607]
#INFO:	BIOGRID NEIGHBOUR:	RPL30	ribosomal protein L30 [Source:HGNC Symbol;Acc:HGNC:10333]
#INFO:	BIOGRID NEIGHBOUR:	TIMP1	TIMP metallopeptidase inhibitor 1 [Source:HGNC Symbol;Acc:HGNC:11820]
#INFO:	BIOGRID NEIGHBOUR:	RUVBL2	RuvB-like AAA ATPase 2 [Source:HGNC Symbol;Acc:HGNC:10475]
#INFO:	BIOGRID NEIGHBOUR:	UBE2D2	ubiquitin-conjugating enzyme E2D 2 [Source:HGNC Symbol;Acc:HGNC:12475]
#INFO:	BIOGRID NEIGHBOUR:	AR	androgen receptor [Source:HGNC Symbol;Acc:HGNC:644]
#INFO:	BIOGRID NEIGHBOUR:	ATG101	autophagy related 101 [Source:HGNC Symbol;Acc:HGNC:25679]
#INFO:	BIOGRID NEIGHBOUR:	CALM1	calmodulin 3 (phosphorylase kinase, delta) [Source:HGNC Symbol;Acc:HGNC:1449]
#INFO:	BIOGRID NEIGHBOUR:	DDX3X	DEAD (Asp-Glu-Ala-Asp) box helicase 3, X-linked [Source:HGNC Symbol;Acc:HGNC:2745]
#INFO:	BIOGRID NEIGHBOUR:	RNF5	ring finger protein 5, E3 ubiquitin protein ligase [Source:HGNC Symbol;Acc:HGNC:10068]
#INFO:	BIOGRID NEIGHBOUR:	CYFIP2	cytoplasmic FMR1 interacting protein 2 [Source:HGNC Symbol;Acc:HGNC:13760]
#INFO:	BIOGRID NEIGHBOUR:	RPAP1	RNA polymerase II associated protein 1 [Source:HGNC Symbol;Acc:HGNC:24567]
#INFO:	BIOGRID NEIGHBOUR:	CHKA	choline kinase alpha [Source:HGNC Symbol;Acc:HGNC:1937]
#INFO:	BIOGRID NEIGHBOUR:	TSPAN2	tetraspanin 2 [Source:HGNC Symbol;Acc:HGNC:20659]
#INFO:	BIOGRID NEIGHBOUR:	SESTD1	SEC14 and spectrin domains 1 [Source:HGNC Symbol;Acc:HGNC:18379]
#INFO:	BIOGRID NEIGHBOUR:	ZNF133	zinc finger protein 133 [Source:HGNC Symbol;Acc:HGNC:12917]
#INFO:	BIOGRID NEIGHBOUR:	CEBPE	CCAAT/enhancer binding protein (C/EBP), epsilon [Source:HGNC Symbol;Acc:HGNC:1836]
#INFO:	BIOGRID NEIGHBOUR:	BUB1	BUB1 mitotic checkpoint serine/threonine kinase [Source:HGNC Symbol;Acc:HGNC:1148]
#INFO:	BIOGRID NEIGHBOUR:	MAVS	mitochondrial antiviral signaling protein [Source:HGNC Symbol;Acc:HGNC:29233]
#INFO:	BIOGRID NEIGHBOUR:	UBAP1	ubiquitin associated protein 1 [Source:HGNC Symbol;Acc:HGNC:12461]
#INFO:	BIOGRID NEIGHBOUR:	VCP	valosin containing protein [Source:HGNC Symbol;Acc:HGNC:12666]
#INFO:	BIOGRID NEIGHBOUR:	GIT2	G protein-coupled receptor kinase interacting ArfGAP 2 [Source:HGNC Symbol;Acc:HGNC:4273]
#INFO:	BIOGRID NEIGHBOUR:	RPS16	ribosomal protein S16 [Source:HGNC Symbol;Acc:HGNC:10396]
#INFO:	BIOGRID NEIGHBOUR:	CASK	calcium/calmodulin-dependent serine protein kinase (MAGUK family) [Source:HGNC Symbol;Acc:HGNC:1497]
#INFO:	BIOGRID NEIGHBOUR:	CSNK2A1	casein kinase 2, alpha 1 polypeptide [Source:HGNC Symbol;Acc:HGNC:2457]
#INFO:	BIOGRID NEIGHBOUR:	CTNNA3	catenin (cadherin-associated protein), alpha 3 [Source:HGNC Symbol;Acc:HGNC:2511]
#INFO:	BIOGRID NEIGHBOUR:	MDFI	MyoD family inhibitor [Source:HGNC Symbol;Acc:HGNC:6967]
#INFO:	BIOGRID NEIGHBOUR:	RDH11	retinol dehydrogenase 11 (all-trans/9-cis/11-cis) [Source:HGNC Symbol;Acc:HGNC:17964]
#INFO:	BIOGRID NEIGHBOUR:	TNR	tenascin R [Source:HGNC Symbol;Acc:HGNC:11953]
#INFO:	BIOGRID NEIGHBOUR:	IQCB1	IQ motif containing B1 [Source:HGNC Symbol;Acc:HGNC:28949]
#INFO:	BIOGRID NEIGHBOUR:	PCYT1B	phosphate cytidylyltransferase 1, choline, beta [Source:HGNC Symbol;Acc:HGNC:8755]
#INFO:	BIOGRID NEIGHBOUR:	ACHE	acetylcholinesterase (Yt blood group) [Source:HGNC Symbol;Acc:HGNC:108]
#INFO:	BIOGRID NEIGHBOUR:	PYCRL	pyrroline-5-carboxylate reductase-like [Source:HGNC Symbol;Acc:HGNC:25846]
#INFO:	BIOGRID NEIGHBOUR:	RPL14	ribosomal protein L14 [Source:HGNC Symbol;Acc:HGNC:10305]
#INFO:	BIOGRID NEIGHBOUR:	GSK3B	glycogen synthase kinase 3 beta [Source:HGNC Symbol;Acc:HGNC:4617]
#INFO:	BIOGRID NEIGHBOUR:	HNRNPA1	heterogeneous nuclear ribonucleoprotein A1 pseudogene 26 [Source:HGNC Symbol;Acc:HGNC:39544]
#INFO:	BIOGRID NEIGHBOUR:	MAFF	v-maf avian musculoaponeurotic fibrosarcoma oncogene homolog F [Source:HGNC Symbol;Acc:HGNC:6780]
#INFO:	BIOGRID NEIGHBOUR:	ATF4	activating transcription factor 4 [Source:HGNC Symbol;Acc:HGNC:786]
#INFO:	BIOGRID NEIGHBOUR:	TMF1	TATA element modulatory factor 1 [Source:HGNC Symbol;Acc:HGNC:11870]
#INFO:	BIOGRID NEIGHBOUR:	IL1R1	interleukin 1 receptor, type I [Source:HGNC Symbol;Acc:HGNC:5993]
#INFO:	BIOGRID NEIGHBOUR:	UBR4	ubiquitin protein ligase E3 component n-recognin 4 [Source:HGNC Symbol;Acc:HGNC:30313]
#INFO:	BIOGRID NEIGHBOUR:	FOXO1	forkhead box O1 [Source:HGNC Symbol;Acc:HGNC:3819]
#INFO:	BIOGRID NEIGHBOUR:	HGS	hepatocyte growth factor-regulated tyrosine kinase substrate [Source:HGNC Symbol;Acc:HGNC:4897]
#INFO:	BIOGRID NEIGHBOUR:	CNKSR2	connector enhancer of kinase suppressor of Ras 2 [Source:HGNC Symbol;Acc:HGNC:19701]
#INFO:	BIOGRID NEIGHBOUR:	CCL2	chemokine (C-C motif) ligand 2 [Source:HGNC Symbol;Acc:HGNC:10618]
#INFO:	BIOGRID NEIGHBOUR:	PSMA5	proteasome (prosome, macropain) subunit, alpha type, 5 [Source:HGNC Symbol;Acc:HGNC:9534]
#INFO:	BIOGRID NEIGHBOUR:	WDR82	WD repeat domain 82 [Source:HGNC Symbol;Acc:HGNC:28826]
#INFO:	BIOGRID NEIGHBOUR:	KPNA1	karyopherin alpha 1 (importin alpha 5) [Source:HGNC Symbol;Acc:HGNC:6394]
#INFO:	BIOGRID NEIGHBOUR:	SLC16A1	solute carrier family 16 (monocarboxylate transporter), member 1 [Source:HGNC Symbol;Acc:HGNC:10922]
#INFO:	BIOGRID NEIGHBOUR:	SF3B3	splicing factor 3b, subunit 3, 130kDa [Source:HGNC Symbol;Acc:HGNC:10770]
#INFO:	BIOGRID NEIGHBOUR:	ALDH9A1	aldehyde dehydrogenase 9 family, member A1 [Source:HGNC Symbol;Acc:HGNC:412]
#INFO:	BIOGRID NEIGHBOUR:	CCDC115	coiled-coil domain containing 115 [Source:HGNC Symbol;Acc:HGNC:28178]
#INFO:	BIOGRID NEIGHBOUR:	CD40LG	CD40 ligand [Source:HGNC Symbol;Acc:HGNC:11935]
#INFO:	BIOGRID NEIGHBOUR:	PIAS1	protein inhibitor of activated STAT, 1 [Source:HGNC Symbol;Acc:HGNC:2752]
#INFO:	BIOGRID NEIGHBOUR:	C11ORF58	chromosome 11 open reading frame 58 [Source:HGNC Symbol;Acc:HGNC:16990]
#INFO:	BIOGRID NEIGHBOUR:	TESK1	testis-specific kinase 1 [Source:HGNC Symbol;Acc:HGNC:11731]
#INFO:	BIOGRID NEIGHBOUR:	TRAF3IP1	TNF receptor-associated factor 3 interacting protein 1 [Source:HGNC Symbol;Acc:HGNC:17861]
#INFO:	BIOGRID NEIGHBOUR:	NCOA6	nuclear receptor coactivator 6 [Source:HGNC Symbol;Acc:HGNC:15936]
#INFO:	BIOGRID NEIGHBOUR:	MAZ	MYC-associated zinc finger protein (purine-binding transcription factor) [Source:HGNC Symbol;Acc:HGNC:6914]
#INFO:	BIOGRID NEIGHBOUR:	RASSF1	Ras association (RalGDS/AF-6) domain family member 1 [Source:HGNC Symbol;Acc:HGNC:9882]
#INFO:	BIOGRID NEIGHBOUR:	AARS	alanyl-tRNA synthetase [Source:HGNC Symbol;Acc:HGNC:20]
#INFO:	BIOGRID NEIGHBOUR:	MAL2	mal, T-cell differentiation protein 2 (gene/pseudogene) [Source:HGNC Symbol;Acc:HGNC:13634]
#INFO:	BIOGRID NEIGHBOUR:	PDCD10	programmed cell death 10 [Source:HGNC Symbol;Acc:HGNC:8761]
#INFO:	BIOGRID NEIGHBOUR:	TRIM5	tripartite motif containing 5 [Source:HGNC Symbol;Acc:HGNC:16276]
#INFO:	BIOGRID NEIGHBOUR:	RAP2B	RAP2B, member of RAS oncogene family [Source:HGNC Symbol;Acc:HGNC:9862]
#INFO:	BIOGRID NEIGHBOUR:	IGFBP5	insulin-like growth factor binding protein 5 [Source:HGNC Symbol;Acc:HGNC:5474]
#INFO:	BIOGRID NEIGHBOUR:	C6ORF136	chromosome 6 open reading frame 136 [Source:HGNC Symbol;Acc:HGNC:21301]
#INFO:	BIOGRID NEIGHBOUR:	ARID1A	AT rich interactive domain 1A (SWI-like) [Source:HGNC Symbol;Acc:HGNC:11110]
#INFO:	BIOGRID NEIGHBOUR:	TLR3	toll-like receptor 3 [Source:HGNC Symbol;Acc:HGNC:11849]
#INFO:	BIOGRID NEIGHBOUR:	SMEK2	SMEK homolog 2, suppressor of mek1 (Dictyostelium) [Source:HGNC Symbol;Acc:HGNC:29267]
#INFO:	BIOGRID NEIGHBOUR:	TRIM8	tripartite motif containing 8 [Source:HGNC Symbol;Acc:HGNC:15579]
#INFO:	BIOGRID NEIGHBOUR:	TLDC1	TBC/LysM-associated domain containing 1 [Source:HGNC Symbol;Acc:HGNC:29325]
#INFO:	BIOGRID NEIGHBOUR:	USP37	ubiquitin specific peptidase 37 [Source:HGNC Symbol;Acc:HGNC:20063]
#INFO:	BIOGRID NEIGHBOUR:	RGPD6	RANBP2-like and GRIP domain containing 5 [Source:HGNC Symbol;Acc:HGNC:32418]
#INFO:	BIOGRID NEIGHBOUR:	C12ORF57	chromosome 12 open reading frame 57 [Source:HGNC Symbol;Acc:HGNC:29521]
#INFO:	BIOGRID NEIGHBOUR:	TP53BP2	tumor protein p53 binding protein 2 [Source:HGNC Symbol;Acc:HGNC:12000]
#INFO:	BIOGRID NEIGHBOUR:	SOX2	SRY (sex determining region Y)-box 2 [Source:HGNC Symbol;Acc:HGNC:11195]
#INFO:	BIOGRID NEIGHBOUR:	CDCA5	cell division cycle associated 5 [Source:HGNC Symbol;Acc:HGNC:14626]
#INFO:	BIOGRID NEIGHBOUR:	S100A13	S100 calcium binding protein A13 [Source:HGNC Symbol;Acc:HGNC:10490]
#INFO:	BIOGRID NEIGHBOUR:	PEPD	peptidase D [Source:HGNC Symbol;Acc:HGNC:8840]
#INFO:	BIOGRID NEIGHBOUR:	RBL1	retinoblastoma-like 1 [Source:HGNC Symbol;Acc:HGNC:9893]
#INFO:	BIOGRID NEIGHBOUR:	KAT2B	K(lysine) acetyltransferase 2B [Source:HGNC Symbol;Acc:HGNC:8638]
#INFO:	BIOGRID NEIGHBOUR:	STMN1	stathmin 1 [Source:HGNC Symbol;Acc:HGNC:6510]
#INFO:	BIOGRID NEIGHBOUR:	APP	amyloid beta (A4) precursor protein [Source:HGNC Symbol;Acc:HGNC:620]
#INFO:	BIOGRID NEIGHBOUR:	SNX7	sorting nexin 7 [Source:HGNC Symbol;Acc:HGNC:14971]
#INFO:	BIOGRID NEIGHBOUR:	TOB1	transducer of ERBB2, 1 [Source:HGNC Symbol;Acc:HGNC:11979]
#INFO:	BIOGRID NEIGHBOUR:	TEN1-CDK3	TEN1-CDK3 readthrough (NMD candidate) [Source:HGNC Symbol;Acc:HGNC:44420]
#INFO:	BIOGRID NEIGHBOUR:	VDAC2	voltage-dependent anion channel 2 [Source:HGNC Symbol;Acc:HGNC:12672]
#INFO:	BIOGRID NEIGHBOUR:	VHL	von Hippel-Lindau tumor suppressor, E3 ubiquitin protein ligase [Source:HGNC Symbol;Acc:HGNC:12687]
#INFO:	BIOGRID NEIGHBOUR:	EEF1G	eukaryotic translation elongation factor 1 gamma [Source:HGNC Symbol;Acc:HGNC:3213]
#INFO:	BIOGRID NEIGHBOUR:	EEF1A1	eukaryotic translation elongation factor 1 alpha 1 [Source:HGNC Symbol;Acc:HGNC:3189]
#INFO:	BIOGRID NEIGHBOUR:	FOXK1	forkhead box K1 [Source:HGNC Symbol;Acc:HGNC:23480]
#INFO:	BIOGRID NEIGHBOUR:	GARS	glycyl-tRNA synthetase [Source:HGNC Symbol;Acc:HGNC:4162]
#INFO:	BIOGRID NEIGHBOUR:	RECQL5	RecQ protein-like 5 [Source:HGNC Symbol;Acc:HGNC:9950]
#INFO:	BIOGRID NEIGHBOUR:	MRPL44	mitochondrial ribosomal protein L44 [Source:HGNC Symbol;Acc:HGNC:16650]
#INFO:	BIOGRID NEIGHBOUR:	WEE1	WEE1 G2 checkpoint kinase [Source:HGNC Symbol;Acc:HGNC:12761]
#INFO:	BIOGRID NEIGHBOUR:	SSR4	signal sequence receptor, delta [Source:HGNC Symbol;Acc:HGNC:11326]
#INFO:	BIOGRID NEIGHBOUR:	CKS2	CDC28 protein kinase regulatory subunit 2 [Source:HGNC Symbol;Acc:HGNC:2000]
#INFO:	BIOGRID NEIGHBOUR:	TOPORS	topoisomerase I binding, arginine/serine-rich, E3 ubiquitin protein ligase [Source:HGNC Symbol;Acc:HGNC:21653]
#INFO:	BIOGRID NEIGHBOUR:	SMURF2	SMAD specific E3 ubiquitin protein ligase 2 [Source:HGNC Symbol;Acc:HGNC:16809]
#INFO:	BIOGRID NEIGHBOUR:	RPS6KA2	ribosomal protein S6 kinase, 90kDa, polypeptide 2 [Source:HGNC Symbol;Acc:HGNC:10431]
#INFO:	BIOGRID NEIGHBOUR:	BSG	basigin (Ok blood group) [Source:HGNC Symbol;Acc:HGNC:1116]
#INFO:	BIOGRID NEIGHBOUR:	UBE2D1	ubiquitin-conjugating enzyme E2D 1 [Source:HGNC Symbol;Acc:HGNC:12474]
#INFO:	BIOGRID NEIGHBOUR:	ASB2	ankyrin repeat and SOCS box containing 2 [Source:HGNC Symbol;Acc:HGNC:16012]
#INFO:	BIOGRID NEIGHBOUR:	UBC	ubiquitin B [Source:HGNC Symbol;Acc:HGNC:12463]
#INFO:	BIOGRID NEIGHBOUR:	FNBP1	formin binding protein 1 [Source:HGNC Symbol;Acc:HGNC:17069]
#INFO:	BIOGRID NEIGHBOUR:	NDN	necdin, melanoma antigen (MAGE) family member [Source:HGNC Symbol;Acc:HGNC:7675]
#INFO:	BIOGRID NEIGHBOUR:	NUP210	nucleoporin 210kDa [Source:HGNC Symbol;Acc:HGNC:30052]
#INFO:	BIOGRID NEIGHBOUR:	HSP90AA1	heat shock protein 90kDa alpha (cytosolic), class A member 1 [Source:HGNC Symbol;Acc:HGNC:5253]
#INFO:	BIOGRID NEIGHBOUR:	CASP3	caspase 3, apoptosis-related cysteine peptidase [Source:HGNC Symbol;Acc:HGNC:1504]
#INFO:	BIOGRID NEIGHBOUR:	ITGB3BP	integrin beta 3 binding protein (beta3-endonexin) [Source:HGNC Symbol;Acc:HGNC:6157]
#INFO:	BIOGRID NEIGHBOUR:	SNCB	synuclein, beta [Source:HGNC Symbol;Acc:HGNC:11140]
#INFO:	BIOGRID NEIGHBOUR:	LRRC47	leucine rich repeat containing 47 [Source:HGNC Symbol;Acc:HGNC:29207]
#INFO:	BIOGRID NEIGHBOUR:	ADRBK2	adrenergic, beta, receptor kinase 2 [Source:HGNC Symbol;Acc:HGNC:290]
#INFO:	BIOGRID NEIGHBOUR:	TNNT1	troponin T type 1 (skeletal, slow) [Source:HGNC Symbol;Acc:HGNC:11948]
#INFO:	BIOGRID NEIGHBOUR:	PPP1CA	protein phosphatase 1, catalytic subunit, alpha isozyme [Source:HGNC Symbol;Acc:HGNC:9281]
#INFO:	BIOGRID NEIGHBOUR:	DYRK1B	dual-specificity tyrosine-(Y)-phosphorylation regulated kinase 1B [Source:HGNC Symbol;Acc:HGNC:3092]
#INFO:	BIOGRID NEIGHBOUR:	ZNF622	zinc finger protein 622 [Source:HGNC Symbol;Acc:HGNC:30958]
#INFO:	BIOGRID NEIGHBOUR:	YWHAB	tyrosine 3-monooxygenase/tryptophan 5-monooxygenase activation protein, beta [Source:HGNC Symbol;Acc:HGNC:12849]
#INFO:	BIOGRID NEIGHBOUR:	CUL1	cullin 1 [Source:HGNC Symbol;Acc:HGNC:2551]
#INFO:	BIOGRID NEIGHBOUR:	MMP9	matrix metallopeptidase 9 (gelatinase B, 92kDa gelatinase, 92kDa type IV collagenase) [Source:HGNC Symbol;Acc:HGNC:7176]
#INFO:	BIOGRID NEIGHBOUR:	RAP1GDS1	RAP1, GTP-GDP dissociation stimulator 1 [Source:HGNC Symbol;Acc:HGNC:9859]
#INFO:	BIOGRID NEIGHBOUR:	BAG6	BCL2-associated athanogene 6 [Source:HGNC Symbol;Acc:HGNC:13919]
#INFO:	BIOGRID NEIGHBOUR:	PDIA5	protein disulfide isomerase family A, member 5 [Source:HGNC Symbol;Acc:HGNC:24811]
#INFO:	BIOGRID NEIGHBOUR:	SH2D4A	SH2 domain containing 4A [Source:HGNC Symbol;Acc:HGNC:26102]
#INFO:	BIOGRID NEIGHBOUR:	MYO1E	myosin IE [Source:HGNC Symbol;Acc:HGNC:7599]
#INFO:	BIOGRID NEIGHBOUR:	FZR1	fizzy/cell division cycle 20 related 1 (Drosophila) [Source:HGNC Symbol;Acc:HGNC:24824]
#INFO:	BIOGRID NEIGHBOUR:	CD14	CD14 molecule [Source:HGNC Symbol;Acc:HGNC:1628]
#INFO:	BIOGRID NEIGHBOUR:	ITGA4	integrin, alpha 4 (antigen CD49D, alpha 4 subunit of VLA-4 receptor) [Source:HGNC Symbol;Acc:HGNC:6140]
#INFO:
#INFO:	--- BIOGRID graph structure
#INFO:
#INFO:	BIOGRID INTERACTION:	CXCR4*	CAV1
#INFO:	BIOGRID INTERACTION:	CXCR4*	CCR5
#INFO:	BIOGRID INTERACTION:	CXCR4*	SUMO4
#INFO:	BIOGRID INTERACTION:	CXCR4*	UBC
#INFO:	BIOGRID INTERACTION:	CXCR4*	SOCS3
#INFO:	BIOGRID INTERACTION:	CXCR4*	PTPN6
#INFO:	BIOGRID INTERACTION:	CXCR4*	P4HB
#INFO:	BIOGRID INTERACTION:	CXCR4*	ADRBK2
#INFO:	BIOGRID INTERACTION:	CXCR4*	PTK2
#INFO:	BIOGRID INTERACTION:	CXCR4*	HLA-C
#INFO:	BIOGRID INTERACTION:	CXCR4*	USP14
#INFO:	BIOGRID INTERACTION:	CXCR4*	STAM
#INFO:	BIOGRID INTERACTION:	CXCR4*	MYBL2
#INFO:	BIOGRID INTERACTION:	CXCR4*	JAK2
#INFO:	BIOGRID INTERACTION:	CXCR4*	JAK3
#INFO:	BIOGRID INTERACTION:	CXCR4*	PTPN11
#INFO:	BIOGRID INTERACTION:	CXCR4*	ST13
#INFO:	BIOGRID INTERACTION:	CXCR4*	CD4
#INFO:	BIOGRID INTERACTION:	CXCR4*	ATP13A2
#INFO:	BIOGRID INTERACTION:	CXCR4*	ITCH
#INFO:	BIOGRID INTERACTION:	IGF1*	NOV
#INFO:	BIOGRID INTERACTION:	IGF1*	IGF1R
#INFO:	BIOGRID INTERACTION:	IGF1*	IGFBP4
#INFO:	BIOGRID INTERACTION:	IGF1*	IGSF1
#INFO:	BIOGRID INTERACTION:	IGF1*	IGFBP5
#INFO:	BIOGRID INTERACTION:	IGF1*	E2F1
#INFO:	BIOGRID INTERACTION:	IGF1*	IGFALS
#INFO:	BIOGRID INTERACTION:	IGF1*	IGFBP7
#INFO:	BIOGRID INTERACTION:	IGF1*	IGFBP2
#INFO:	BIOGRID INTERACTION:	IGF1*	IDE
#INFO:	BIOGRID INTERACTION:	IGF1*	IGFBP3
#INFO:	BIOGRID INTERACTION:	GDF15*	GDF15*
#INFO:	BIOGRID INTERACTION:	GDF15*	UBC
#INFO:	BIOGRID INTERACTION:	GDF15*	MDFI
#INFO:	BIOGRID INTERACTION:	GDF15*	MAPK14
#INFO:	BIOGRID INTERACTION:	CNN1*	TNNC1
#INFO:	BIOGRID INTERACTION:	CNN1*	TPM1*
#INFO:	BIOGRID INTERACTION:	CNN1*	UBC
#INFO:	BIOGRID INTERACTION:	CNN1*	TUBB
#INFO:	BIOGRID INTERACTION:	CNN1*	DNMBP
#INFO:	BIOGRID INTERACTION:	CNN1*	MYO1A
#INFO:	BIOGRID INTERACTION:	CNN1*	CALM1
#INFO:	BIOGRID INTERACTION:	CNN1*	ADRB2
#INFO:	BIOGRID INTERACTION:	CNN1*	ACTA1
#INFO:	BIOGRID INTERACTION:	COL1A1*	THBS1*
#INFO:	BIOGRID INTERACTION:	COL1A1*	C12ORF57
#INFO:	BIOGRID INTERACTION:	COL1A1*	ITGB1
#INFO:	BIOGRID INTERACTION:	COL1A1*	MMP2
#INFO:	BIOGRID INTERACTION:	COL1A1*	PRELP
#INFO:	BIOGRID INTERACTION:	COL1A1*	UBC
#INFO:	BIOGRID INTERACTION:	COL1A1*	ELAVL1
#INFO:	BIOGRID INTERACTION:	COL1A1*	BRCA1
#INFO:	BIOGRID INTERACTION:	COL1A1*	CAPN1
#INFO:	BIOGRID INTERACTION:	COL1A1*	BARD1
#INFO:	BIOGRID INTERACTION:	COL1A1*	TXN
#INFO:	BIOGRID INTERACTION:	COL1A1*	COL1A1*
#INFO:	BIOGRID INTERACTION:	COL1A1*	MAG
#INFO:	BIOGRID INTERACTION:	COL1A1*	IGFBP3
#INFO:	BIOGRID INTERACTION:	COL1A1*	PDGFB
#INFO:	BIOGRID INTERACTION:	COL1A1*	PDGFA
#INFO:	BIOGRID INTERACTION:	COL1A1*	RNH1
#INFO:	BIOGRID INTERACTION:	COL1A1*	ACHE
#INFO:	BIOGRID INTERACTION:	COL1A1*	COL1A2*
#INFO:	BIOGRID INTERACTION:	COL1A1*	COL7A1
#INFO:	BIOGRID INTERACTION:	COL1A1*	MATN2
#INFO:	BIOGRID INTERACTION:	COL1A1*	PKD1
#INFO:	BIOGRID INTERACTION:	COL1A1*	NID1
#INFO:	BIOGRID INTERACTION:	COL1A1*	NID2
#INFO:	BIOGRID INTERACTION:	COL1A1*	ATP13A2
#INFO:	BIOGRID INTERACTION:	COL1A1*	VWF
#INFO:	BIOGRID INTERACTION:	PLK1*	PIN1
#INFO:	BIOGRID INTERACTION:	PLK1*	BORA
#INFO:	BIOGRID INTERACTION:	PLK1*	PSMA2
#INFO:	BIOGRID INTERACTION:	PLK1*	PSMB1
#INFO:	BIOGRID INTERACTION:	PLK1*	PSMA4
#INFO:	BIOGRID INTERACTION:	PLK1*	CDH1
#INFO:	BIOGRID INTERACTION:	PLK1*	PSMA6
#INFO:	BIOGRID INTERACTION:	PLK1*	NUAK1
#INFO:	BIOGRID INTERACTION:	PLK1*	PTPN14
#INFO:	BIOGRID INTERACTION:	PLK1*	DCTPP1
#INFO:	BIOGRID INTERACTION:	PLK1*	LATS1
#INFO:	BIOGRID INTERACTION:	PLK1*	EIF6
#INFO:	BIOGRID INTERACTION:	PLK1*	SNCA
#INFO:	BIOGRID INTERACTION:	PLK1*	PSMB6
#INFO:	BIOGRID INTERACTION:	PLK1*	FABP3
#INFO:	BIOGRID INTERACTION:	PLK1*	PTHLH*
#INFO:	BIOGRID INTERACTION:	PLK1*	RABAC1
#INFO:	BIOGRID INTERACTION:	PLK1*	RGPD4
#INFO:	BIOGRID INTERACTION:	PLK1*	FBXL5
#INFO:	BIOGRID INTERACTION:	PLK1*	TP53
#INFO:	BIOGRID INTERACTION:	PLK1*	CLSPN
#INFO:	BIOGRID INTERACTION:	PLK1*	CDC20
#INFO:	BIOGRID INTERACTION:	PLK1*	FBXO6
#INFO:	BIOGRID INTERACTION:	PLK1*	CHFR
#INFO:	BIOGRID INTERACTION:	PLK1*	CSN1S1
#INFO:	BIOGRID INTERACTION:	PLK1*	BICD2
#INFO:	BIOGRID INTERACTION:	PLK1*	ITSN1
#INFO:	BIOGRID INTERACTION:	PLK1*	CALML5
#INFO:	BIOGRID INTERACTION:	PLK1*	DCTN1
#INFO:	BIOGRID INTERACTION:	PLK1*	CENPQ
#INFO:	BIOGRID INTERACTION:	PLK1*	ZNF71
#INFO:	BIOGRID INTERACTION:	PLK1*	CPSF3L
#INFO:	BIOGRID INTERACTION:	PLK1*	PPP6R2
#INFO:	BIOGRID INTERACTION:	PLK1*	TUBB3
#INFO:	BIOGRID INTERACTION:	PLK1*	SGOL1
#INFO:	BIOGRID INTERACTION:	PLK1*	NUDC
#INFO:	BIOGRID INTERACTION:	PLK1*	NDC80
#INFO:	BIOGRID INTERACTION:	PLK1*	IKBKG
#INFO:	BIOGRID INTERACTION:	PLK1*	ANKRD28
#INFO:	BIOGRID INTERACTION:	PLK1*	TP53BP1
#INFO:	BIOGRID INTERACTION:	PLK1*	KLHL22
#INFO:	BIOGRID INTERACTION:	PLK1*	GLB1
#INFO:	BIOGRID INTERACTION:	PLK1*	KRBA1
#INFO:	BIOGRID INTERACTION:	PLK1*	MAGED1
#INFO:	BIOGRID INTERACTION:	PLK1*	BTN1A1
#INFO:	BIOGRID INTERACTION:	PLK1*	MYC
#INFO:	BIOGRID INTERACTION:	PLK1*	OSBPL6
#INFO:	BIOGRID INTERACTION:	PLK1*	NINL
#INFO:	BIOGRID INTERACTION:	PLK1*	KLHL21
#INFO:	BIOGRID INTERACTION:	PLK1*	LPL
#INFO:	BIOGRID INTERACTION:	PLK1*	MUS81
#INFO:	BIOGRID INTERACTION:	PLK1*	ACTL6B
#INFO:	BIOGRID INTERACTION:	PLK1*	BRCA2
#INFO:	BIOGRID INTERACTION:	PLK1*	TUBA1A
#INFO:	BIOGRID INTERACTION:	PLK1*	PSMA7
#INFO:	BIOGRID INTERACTION:	PLK1*	CUL2
#INFO:	BIOGRID INTERACTION:	PLK1*	USP20
#INFO:	BIOGRID INTERACTION:	PLK1*	ANKRD44
#INFO:	BIOGRID INTERACTION:	PLK1*	SLX1B
#INFO:	BIOGRID INTERACTION:	PLK1*	SUGT1
#INFO:	BIOGRID INTERACTION:	PLK1*	TUBG1
#INFO:	BIOGRID INTERACTION:	PLK1*	CDC25C
#INFO:	BIOGRID INTERACTION:	PLK1*	TSC2
#INFO:	BIOGRID INTERACTION:	PLK1*	TANK
#INFO:	BIOGRID INTERACTION:	PLK1*	SLX1A
#INFO:	BIOGRID INTERACTION:	PLK1*	ERCC4
#INFO:	BIOGRID INTERACTION:	PLK1*	COPS5
#INFO:	BIOGRID INTERACTION:	PLK1*	OFD1
#INFO:	BIOGRID INTERACTION:	PLK1*	BUB1
#INFO:	BIOGRID INTERACTION:	PLK1*	DNAJB9
#INFO:	BIOGRID INTERACTION:	PLK1*	BRCA1
#INFO:	BIOGRID INTERACTION:	PLK1*	LRP5L
#INFO:	BIOGRID INTERACTION:	PLK1*	VCP
#INFO:	BIOGRID INTERACTION:	PLK1*	TRIOBP
#INFO:	BIOGRID INTERACTION:	PLK1*	PSMA3
#INFO:	BIOGRID INTERACTION:	PLK1*	RGPD5
#INFO:	BIOGRID INTERACTION:	PLK1*	PSMA1
#INFO:	BIOGRID INTERACTION:	PLK1*	PSMB5
#INFO:	BIOGRID INTERACTION:	PLK1*	SPAG9
#INFO:	BIOGRID INTERACTION:	PLK1*	RXRA
#INFO:	BIOGRID INTERACTION:	PLK1*	C2ORF44
#INFO:	BIOGRID INTERACTION:	PLK1*	MAPK6
#INFO:	BIOGRID INTERACTION:	PLK1*	BICD1
#INFO:	BIOGRID INTERACTION:	PLK1*	TMF1
#INFO:	BIOGRID INTERACTION:	PLK1*	PHC2
#INFO:	BIOGRID INTERACTION:	PLK1*	HSPA4
#INFO:	BIOGRID INTERACTION:	PLK1*	STAG2
#INFO:	BIOGRID INTERACTION:	PLK1*	CHEK2
#INFO:	BIOGRID INTERACTION:	PLK1*	C9ORF114
#INFO:	BIOGRID INTERACTION:	PLK1*	CENPU
#INFO:	BIOGRID INTERACTION:	PLK1*	PSMA5
#INFO:	BIOGRID INTERACTION:	PLK1*	RNF126
#INFO:	BIOGRID INTERACTION:	PLK1*	RELA
#INFO:	BIOGRID INTERACTION:	PLK1*	TSC1
#INFO:	BIOGRID INTERACTION:	PLK1*	CTBP1
#INFO:	BIOGRID INTERACTION:	PLK1*	PSMB7
#INFO:	BIOGRID INTERACTION:	PLK1*	CCDC115
#INFO:	BIOGRID INTERACTION:	PLK1*	GET4
#INFO:	BIOGRID INTERACTION:	PLK1*	RP11-89N17.1
#INFO:	BIOGRID INTERACTION:	PLK1*	SLX4IP
#INFO:	BIOGRID INTERACTION:	PLK1*	MPP2
#INFO:	BIOGRID INTERACTION:	PLK1*	C6ORF136
#INFO:	BIOGRID INTERACTION:	PLK1*	SLX4
#INFO:	BIOGRID INTERACTION:	PLK1*	ERCC6L
#INFO:	BIOGRID INTERACTION:	PLK1*	USP37
#INFO:	BIOGRID INTERACTION:	PLK1*	TP53BP2
#INFO:	BIOGRID INTERACTION:	PLK1*	BABAM1
#INFO:	BIOGRID INTERACTION:	PLK1*	CDCA5
#INFO:	BIOGRID INTERACTION:	PLK1*	MDM2
#INFO:	BIOGRID INTERACTION:	PLK1*	APP
#INFO:	BIOGRID INTERACTION:	PLK1*	AURKA
#INFO:	BIOGRID INTERACTION:	PLK1*	DNHD1
#INFO:	BIOGRID INTERACTION:	PLK1*	TNFSF11
#INFO:	BIOGRID INTERACTION:	PLK1*	HSF1
#INFO:	BIOGRID INTERACTION:	PLK1*	CTNNB1
#INFO:	BIOGRID INTERACTION:	PLK1*	NEDD4
#INFO:	BIOGRID INTERACTION:	PLK1*	EGFR
#INFO:	BIOGRID INTERACTION:	PLK1*	FBXO5
#INFO:	BIOGRID INTERACTION:	PLK1*	VRK3
#INFO:	BIOGRID INTERACTION:	PLK1*	IKBKB
#INFO:	BIOGRID INTERACTION:	PLK1*	PPID
#INFO:	BIOGRID INTERACTION:	PLK1*	STK3
#INFO:	BIOGRID INTERACTION:	PLK1*	RECQL5
#INFO:	BIOGRID INTERACTION:	PLK1*	CYLD
#INFO:	BIOGRID INTERACTION:	PLK1*	WEE1
#INFO:	BIOGRID INTERACTION:	PLK1*	SIMC1
#INFO:	BIOGRID INTERACTION:	PLK1*	TOPORS
#INFO:	BIOGRID INTERACTION:	PLK1*	BUB1B
#INFO:	BIOGRID INTERACTION:	PLK1*	UBC
#INFO:	BIOGRID INTERACTION:	PLK1*	GTF3C3
#INFO:	BIOGRID INTERACTION:	PLK1*	CIC
#INFO:	BIOGRID INTERACTION:	PLK1*	SRPX
#INFO:	BIOGRID INTERACTION:	PLK1*	SNCB
#INFO:	BIOGRID INTERACTION:	PLK1*	CEP97
#INFO:	BIOGRID INTERACTION:	PLK1*	RBX1
#INFO:	BIOGRID INTERACTION:	PLK1*	KIAA0391
#INFO:	BIOGRID INTERACTION:	PLK1*	BAG6
#INFO:	BIOGRID INTERACTION:	PLK1*	ANKRD52
#INFO:	BIOGRID INTERACTION:	PLK1*	LMO4
#INFO:	BIOGRID INTERACTION:	PLK1*	KLHL9
#INFO:	BIOGRID INTERACTION:	PLK1*	CSN2
#INFO:	BIOGRID INTERACTION:	PLK1*	PSMB3
#INFO:	BIOGRID INTERACTION:	PLK1*	FZR1
#INFO:	BIOGRID INTERACTION:	THBS3*	THBS3*
#INFO:	BIOGRID INTERACTION:	KIF11*	SUMO2
#INFO:	BIOGRID INTERACTION:	KIF11*	PAN2
#INFO:	BIOGRID INTERACTION:	KIF11*	TRAF4
#INFO:	BIOGRID INTERACTION:	KIF11*	KIF11*
#INFO:	BIOGRID INTERACTION:	KIF11*	UBC
#INFO:	BIOGRID INTERACTION:	KIF11*	ELAVL1
#INFO:	BIOGRID INTERACTION:	KIF11*	KAT2B
#INFO:	BIOGRID INTERACTION:	KIF11*	CDK1
#INFO:	BIOGRID INTERACTION:	KIF11*	PINK1
#INFO:	BIOGRID INTERACTION:	KIF11*	NCOR1
#INFO:	BIOGRID INTERACTION:	KIF11*	FBXO6
#INFO:	BIOGRID INTERACTION:	KIF11*	SUMO3
#INFO:	BIOGRID INTERACTION:	KIF11*	MEPCE
#INFO:	BIOGRID INTERACTION:	KIF11*	PEX14
#INFO:	BIOGRID INTERACTION:	KIF11*	SMURF1
#INFO:	BIOGRID INTERACTION:	KIF11*	KIF5A
#INFO:	BIOGRID INTERACTION:	KIF11*	DCTN1
#INFO:	BIOGRID INTERACTION:	KIF11*	RPAP1
#INFO:	BIOGRID INTERACTION:	KIF11*	MYSM1
#INFO:	BIOGRID INTERACTION:	KIF11*	NPM1
#INFO:	BIOGRID INTERACTION:	SKP2*	CHKA
#INFO:	BIOGRID INTERACTION:	SKP2*	COPS5
#INFO:	BIOGRID INTERACTION:	SKP2*	ELAVL1
#INFO:	BIOGRID INTERACTION:	SKP2*	BRCA1
#INFO:	BIOGRID INTERACTION:	SKP2*	CDKN1B
#INFO:	BIOGRID INTERACTION:	SKP2*	YY1
#INFO:	BIOGRID INTERACTION:	SKP2*	CDH1
#INFO:	BIOGRID INTERACTION:	SKP2*	RAD50
#INFO:	BIOGRID INTERACTION:	SKP2*	BTRC
#INFO:	BIOGRID INTERACTION:	SKP2*	CCNG2
#INFO:	BIOGRID INTERACTION:	SKP2*	CUL4A
#INFO:	BIOGRID INTERACTION:	SKP2*	BTG2
#INFO:	BIOGRID INTERACTION:	SKP2*	AKT1
#INFO:	BIOGRID INTERACTION:	SKP2*	CKS1B
#INFO:	BIOGRID INTERACTION:	SKP2*	JAK2
#INFO:	BIOGRID INTERACTION:	SKP2*	CDT1
#INFO:	BIOGRID INTERACTION:	SKP2*	USP13
#INFO:	BIOGRID INTERACTION:	SKP2*	CDC34
#INFO:	BIOGRID INTERACTION:	SKP2*	TCF3
#INFO:	BIOGRID INTERACTION:	SKP2*	CCNA1
#INFO:	BIOGRID INTERACTION:	SKP2*	NBN
#INFO:	BIOGRID INTERACTION:	SKP2*	STUB1
#INFO:	BIOGRID INTERACTION:	SKP2*	RND3
#INFO:	BIOGRID INTERACTION:	SKP2*	FOXO1
#INFO:	BIOGRID INTERACTION:	SKP2*	COPS6
#INFO:	BIOGRID INTERACTION:	SKP2*	RBL2
#INFO:	BIOGRID INTERACTION:	SKP2*	TCEB1
#INFO:	BIOGRID INTERACTION:	SKP2*	CUL5
#INFO:	BIOGRID INTERACTION:	SKP2*	KPNA1
#INFO:	BIOGRID INTERACTION:	SKP2*	BARD1
#INFO:	BIOGRID INTERACTION:	SKP2*	PSMD9
#INFO:	BIOGRID INTERACTION:	SKP2*	ORC1
#INFO:	BIOGRID INTERACTION:	SKP2*	SF3B3
#INFO:	BIOGRID INTERACTION:	SKP2*	PHB
#INFO:	BIOGRID INTERACTION:	SKP2*	DDB1
#INFO:	BIOGRID INTERACTION:	SKP2*	RASSF1
#INFO:	BIOGRID INTERACTION:	SKP2*	MYBL2
#INFO:	BIOGRID INTERACTION:	SKP2*	CDC20
#INFO:	BIOGRID INTERACTION:	SKP2*	DNAJB5
#INFO:	BIOGRID INTERACTION:	SKP2*	CEP192
#INFO:	BIOGRID INTERACTION:	SKP2*	FOXO3
#INFO:	BIOGRID INTERACTION:	SKP2*	EP300
#INFO:	BIOGRID INTERACTION:	SKP2*	TRIM21
#INFO:	BIOGRID INTERACTION:	SKP2*	MRE11A
#INFO:	BIOGRID INTERACTION:	SKP2*	SAMHD1
#INFO:	BIOGRID INTERACTION:	SKP2*	SMAD4
#INFO:	BIOGRID INTERACTION:	SKP2*	DUSP1
#INFO:	BIOGRID INTERACTION:	SKP2*	RB1
#INFO:	BIOGRID INTERACTION:	SKP2*	RRM2
#INFO:	BIOGRID INTERACTION:	SKP2*	NLK
#INFO:	BIOGRID INTERACTION:	SKP2*	CCNB1
#INFO:	BIOGRID INTERACTION:	SKP2*	TEN1-CDK3
#INFO:	BIOGRID INTERACTION:	SKP2*	TOB1
#INFO:	BIOGRID INTERACTION:	SKP2*	VHL
#INFO:	BIOGRID INTERACTION:	SKP2*	SIRT6
#INFO:	BIOGRID INTERACTION:	SKP2*	LATS2
#INFO:	BIOGRID INTERACTION:	SKP2*	RAG2
#INFO:	BIOGRID INTERACTION:	SKP2*	UBD
#INFO:	BIOGRID INTERACTION:	SKP2*	ELF4
#INFO:	BIOGRID INTERACTION:	SKP2*	KMT2A
#INFO:	BIOGRID INTERACTION:	SKP2*	BTG1
#INFO:	BIOGRID INTERACTION:	SKP2*	WEE1
#INFO:	BIOGRID INTERACTION:	SKP2*	KPNA6
#INFO:	BIOGRID INTERACTION:	SKP2*	SP1
#INFO:	BIOGRID INTERACTION:	SKP2*	SKP1
#INFO:	BIOGRID INTERACTION:	SKP2*	CEBPA
#INFO:	BIOGRID INTERACTION:	SKP2*	CDK2
#INFO:	BIOGRID INTERACTION:	SKP2*	ING3
#INFO:	BIOGRID INTERACTION:	SKP2*	MYC
#INFO:	BIOGRID INTERACTION:	SKP2*	CCNE1
#INFO:	BIOGRID INTERACTION:	SKP2*	SPDYA
#INFO:	BIOGRID INTERACTION:	SKP2*	TAL1
#INFO:	BIOGRID INTERACTION:	SKP2*	PFDN5
#INFO:	BIOGRID INTERACTION:	SKP2*	CDKN1A
#INFO:	BIOGRID INTERACTION:	SKP2*	UBC
#INFO:	BIOGRID INTERACTION:	SKP2*	ASB2
#INFO:	BIOGRID INTERACTION:	SKP2*	SMAD7
#INFO:	BIOGRID INTERACTION:	SKP2*	HSP90AA1
#INFO:	BIOGRID INTERACTION:	SKP2*	E2F1
#INFO:	BIOGRID INTERACTION:	SKP2*	FBXW8
#INFO:	BIOGRID INTERACTION:	SKP2*	BRCA2
#INFO:	BIOGRID INTERACTION:	SKP2*	NEDD8
#INFO:	BIOGRID INTERACTION:	SKP2*	CDK9
#INFO:	BIOGRID INTERACTION:	SKP2*	PIM1
#INFO:	BIOGRID INTERACTION:	SKP2*	CUL2
#INFO:	BIOGRID INTERACTION:	SKP2*	SNRPB2
#INFO:	BIOGRID INTERACTION:	SKP2*	CDC14B
#INFO:	BIOGRID INTERACTION:	SKP2*	RBX1
#INFO:	BIOGRID INTERACTION:	SKP2*	RNF7
#INFO:	BIOGRID INTERACTION:	SKP2*	SUGT1
#INFO:	BIOGRID INTERACTION:	SKP2*	YWHAB
#INFO:	BIOGRID INTERACTION:	SKP2*	USP18
#INFO:	BIOGRID INTERACTION:	SKP2*	CUL1
#INFO:	BIOGRID INTERACTION:	SKP2*	AR
#INFO:	BIOGRID INTERACTION:	SKP2*	ATM
#INFO:	BIOGRID INTERACTION:	SKP2*	CDKN1C
#INFO:	BIOGRID INTERACTION:	SKP2*	SIRT4
#INFO:	BIOGRID INTERACTION:	SKP2*	SIRT3
#INFO:	BIOGRID INTERACTION:	SKP2*	IFI27
#INFO:	BIOGRID INTERACTION:	SKP2*	FZR1
#INFO:	BIOGRID INTERACTION:	SKP2*	UFD1L
#INFO:	BIOGRID INTERACTION:	PTHLH*	ELAVL1
#INFO:	BIOGRID INTERACTION:	PTHLH*	ARRB1
#INFO:	BIOGRID INTERACTION:	PTHLH*	PTH1R
#INFO:	BIOGRID INTERACTION:	PTHLH*	KPNB1
#INFO:	BIOGRID INTERACTION:	LBP*	TSC22D4
#INFO:	BIOGRID INTERACTION:	LBP*	PRDX4
#INFO:	BIOGRID INTERACTION:	LBP*	SETD1A
#INFO:	BIOGRID INTERACTION:	LBP*	PSMA3
#INFO:	BIOGRID INTERACTION:	LBP*	APOA1
#INFO:	BIOGRID INTERACTION:	LBP*	CBFA2T2
#INFO:	BIOGRID INTERACTION:	LBP*	FTH1
#INFO:	BIOGRID INTERACTION:	LBP*	C4BPA
#INFO:	BIOGRID INTERACTION:	LBP*	PYCRL
#INFO:	BIOGRID INTERACTION:	LBP*	BAG6
#INFO:	BIOGRID INTERACTION:	LBP*	SMAD3
#INFO:	BIOGRID INTERACTION:	LBP*	HSPB1
#INFO:	BIOGRID INTERACTION:	LBP*	CD14
#INFO:	BIOGRID INTERACTION:	LBP*	IRF6
#INFO:	BIOGRID INTERACTION:	LBP*	TRA2A
#INFO:	BIOGRID INTERACTION:	LBP*	CFHR1
#INFO:	BIOGRID INTERACTION:	TF*	IGF2
#INFO:	BIOGRID INTERACTION:	TF*	TIMELESS
#INFO:	BIOGRID INTERACTION:	TF*	VKORC1
#INFO:	BIOGRID INTERACTION:	TF*	UBC
#INFO:	BIOGRID INTERACTION:	TF*	IGF1*
#INFO:	BIOGRID INTERACTION:	TF*	FNBP1
#INFO:	BIOGRID INTERACTION:	TF*	TUBB3
#INFO:	BIOGRID INTERACTION:	TF*	CANX
#INFO:	BIOGRID INTERACTION:	TF*	PSMA3
#INFO:	BIOGRID INTERACTION:	TF*	IGFBP3
#INFO:	BIOGRID INTERACTION:	TF*	TYRP1
#INFO:	BIOGRID INTERACTION:	TF*	MIS12
#INFO:	BIOGRID INTERACTION:	TF*	CALR
#INFO:	BIOGRID INTERACTION:	TF*	TFRC
#INFO:	BIOGRID INTERACTION:	TF*	TFR2
#INFO:	BIOGRID INTERACTION:	TF*	LAMC3
#INFO:	BIOGRID INTERACTION:	TF*	SMAD3
#INFO:	BIOGRID INTERACTION:	TF*	RAB5A
#INFO:	BIOGRID INTERACTION:	TF*	ESR1
#INFO:	BIOGRID INTERACTION:	TF*	MYC
#INFO:	BIOGRID INTERACTION:	TF*	GRB2
#INFO:	BIOGRID INTERACTION:	TF*	FN1
#INFO:	BIOGRID INTERACTION:	PTGES*	PTGES*
#INFO:	BIOGRID INTERACTION:	PTGES*	UBC
#INFO:	BIOGRID INTERACTION:	SPRY2*	ADAMTSL4
#INFO:	BIOGRID INTERACTION:	SPRY2*	PLSCR1
#INFO:	BIOGRID INTERACTION:	SPRY2*	PRKAB2
#INFO:	BIOGRID INTERACTION:	SPRY2*	SIAH2
#INFO:	BIOGRID INTERACTION:	SPRY2*	TRAF2
#INFO:	BIOGRID INTERACTION:	SPRY2*	ELAVL1
#INFO:	BIOGRID INTERACTION:	SPRY2*	RAF1
#INFO:	BIOGRID INTERACTION:	SPRY2*	FAM219A
#INFO:	BIOGRID INTERACTION:	SPRY2*	SEMA5B
#INFO:	BIOGRID INTERACTION:	SPRY2*	VHL
#INFO:	BIOGRID INTERACTION:	SPRY2*	KRTAP4-12
#INFO:	BIOGRID INTERACTION:	SPRY2*	CTNNA3
#INFO:	BIOGRID INTERACTION:	SPRY2*	MKNK1
#INFO:	BIOGRID INTERACTION:	SPRY2*	NEDD4
#INFO:	BIOGRID INTERACTION:	SPRY2*	EGLN1
#INFO:	BIOGRID INTERACTION:	SPRY2*	EGFR
#INFO:	BIOGRID INTERACTION:	SPRY2*	VPS25
#INFO:	BIOGRID INTERACTION:	SPRY2*	GPRIN2
#INFO:	BIOGRID INTERACTION:	SPRY2*	CBL
#INFO:	BIOGRID INTERACTION:	SPRY2*	NR1H2
#INFO:	BIOGRID INTERACTION:	SPRY2*	CSTB
#INFO:	BIOGRID INTERACTION:	SPRY2*	VPS36
#INFO:	BIOGRID INTERACTION:	SPRY2*	KIF1A
#INFO:	BIOGRID INTERACTION:	SPRY2*	DNM2
#INFO:	BIOGRID INTERACTION:	SPRY2*	TRIM51
#INFO:	BIOGRID INTERACTION:	SPRY2*	KDM1A
#INFO:	BIOGRID INTERACTION:	SPRY2*	SH3KBP1
#INFO:	BIOGRID INTERACTION:	SPRY2*	MAPK1
#INFO:	BIOGRID INTERACTION:	SPRY2*	HGS
#INFO:	BIOGRID INTERACTION:	SPRY2*	CRMP1
#INFO:	BIOGRID INTERACTION:	SPRY2*	UBR1
#INFO:	BIOGRID INTERACTION:	SPRY2*	SDHB
#INFO:	BIOGRID INTERACTION:	SPRY2*	UBC
#INFO:	BIOGRID INTERACTION:	SPRY2*	ZNF266
#INFO:	BIOGRID INTERACTION:	SPRY2*	RTFDC1
#INFO:	BIOGRID INTERACTION:	SPRY2*	PPP2CA
#INFO:	BIOGRID INTERACTION:	SPRY2*	HRAS
#INFO:	BIOGRID INTERACTION:	SPRY2*	TESK1
#INFO:	BIOGRID INTERACTION:	SPRY2*	SPRY4
#INFO:	BIOGRID INTERACTION:	SPRY2*	DGCR6
#INFO:	BIOGRID INTERACTION:	SPRY2*	ZBTB16
#INFO:	BIOGRID INTERACTION:	SPRY2*	NUBP1
#INFO:	BIOGRID INTERACTION:	SPRY2*	FRS2
#INFO:	BIOGRID INTERACTION:	SPRY2*	PPP2R1A
#INFO:	BIOGRID INTERACTION:	SPRY2*	EGLN3
#INFO:	BIOGRID INTERACTION:	SPRY2*	EGLN2
#INFO:	BIOGRID INTERACTION:	SPRY2*	CTSB
#INFO:	BIOGRID INTERACTION:	SPRY2*	ITSN1
#INFO:	BIOGRID INTERACTION:	SPRY2*	CRIP2
#INFO:	BIOGRID INTERACTION:	SPRY2*	SPRY1
#INFO:	BIOGRID INTERACTION:	SPRY2*	GRB2
#INFO:	BIOGRID INTERACTION:	CXCL8*	DDIT3
#INFO:	BIOGRID INTERACTION:	CXCL8*	IL5
#INFO:	BIOGRID INTERACTION:	CXCL8*	CXCR2
#INFO:	BIOGRID INTERACTION:	CXCL8*	EP300
#INFO:	BIOGRID INTERACTION:	CXCL8*	POMGNT1
#INFO:	BIOGRID INTERACTION:	CXCL8*	RELA
#INFO:	BIOGRID INTERACTION:	CXCL8*	BAG6
#INFO:	BIOGRID INTERACTION:	CXCL8*	CXCL8*
#INFO:	BIOGRID INTERACTION:	CXCL8*	ARFGAP3
#INFO:	BIOGRID INTERACTION:	CXCL8*	CSNK2A1
#INFO:	BIOGRID INTERACTION:	CXCL8*	CCL5
#INFO:	BIOGRID INTERACTION:	CXCL8*	SDC1
#INFO:	BIOGRID INTERACTION:	CXCL8*	SGTA
#INFO:	BIOGRID INTERACTION:	BST1*	BST1*
#INFO:	BIOGRID INTERACTION:	BST1*	LBP*
#INFO:	BIOGRID INTERACTION:	TNFAIP6*	UBC
#INFO:	BIOGRID INTERACTION:	IL1A*	HAX1
#INFO:	BIOGRID INTERACTION:	IL1A*	NDN
#INFO:	BIOGRID INTERACTION:	IL1A*	IL1A*
#INFO:	BIOGRID INTERACTION:	IL1A*	S100A13
#INFO:	BIOGRID INTERACTION:	KYNU*	CHORDC1
#INFO:	BIOGRID INTERACTION:	KYNU*	TPM3
#INFO:	BIOGRID INTERACTION:	KYNU*	LDHAL6B
#INFO:	BIOGRID INTERACTION:	KYNU*	SMS
#INFO:	BIOGRID INTERACTION:	KYNU*	SSU72
#INFO:	BIOGRID INTERACTION:	KYNU*	UBC
#INFO:	BIOGRID INTERACTION:	KYNU*	NAGK
#INFO:	BIOGRID INTERACTION:	KYNU*	PALM2
#INFO:	BIOGRID INTERACTION:	KYNU*	LYN
#INFO:	BIOGRID INTERACTION:	KYNU*	NUP210
#INFO:	BIOGRID INTERACTION:	KYNU*	PEPD
#INFO:	BIOGRID INTERACTION:	KYNU*	CSE1L
#INFO:	BIOGRID INTERACTION:	KYNU*	RPS6KA1
#INFO:	BIOGRID INTERACTION:	KYNU*	LDHA
#INFO:	BIOGRID INTERACTION:	KYNU*	C11ORF58
#INFO:	BIOGRID INTERACTION:	KYNU*	PPM1G
#INFO:	BIOGRID INTERACTION:	KYNU*	COIL
#INFO:	BIOGRID INTERACTION:	KYNU*	SEC23IP
#INFO:	BIOGRID INTERACTION:	KYNU*	SGTA
#INFO:	BIOGRID INTERACTION:	KYNU*	SIRT1
#INFO:	BIOGRID INTERACTION:	KYNU*	SMARCD2
#INFO:	BIOGRID INTERACTION:	KYNU*	GNS
#INFO:	BIOGRID INTERACTION:	KYNU*	GSR
#INFO:	BIOGRID INTERACTION:	KYNU*	NDRG1
#INFO:	BIOGRID INTERACTION:	KYNU*	GDA
#INFO:	BIOGRID INTERACTION:	KYNU*	BCCIP
#INFO:	BIOGRID INTERACTION:	KYNU*	ADSS
#INFO:	BIOGRID INTERACTION:	KYNU*	MVD
#INFO:	BIOGRID INTERACTION:	KYNU*	CNDP2
#INFO:	BIOGRID INTERACTION:	KYNU*	SMEK2
#INFO:	BIOGRID INTERACTION:	CCL20*	TGFB3
#INFO:	BIOGRID INTERACTION:	CCL20*	CCR6
#INFO:	BIOGRID INTERACTION:	PTGS2*	CAV1
#INFO:	BIOGRID INTERACTION:	PTGS2*	NUCB1
#INFO:	BIOGRID INTERACTION:	PTGS2*	PSMC5
#INFO:	BIOGRID INTERACTION:	PTGS2*	COPS5
#INFO:	BIOGRID INTERACTION:	PTGS2*	COPS7A
#INFO:	BIOGRID INTERACTION:	PTGS2*	UBC
#INFO:	BIOGRID INTERACTION:	PTGS2*	ELAVL1
#INFO:	BIOGRID INTERACTION:	PTGS2*	VCP
#INFO:	BIOGRID INTERACTION:	PTGS2*	MAPK3
#INFO:	BIOGRID INTERACTION:	PTGS2*	CASK
#INFO:	BIOGRID INTERACTION:	PTGS2*	PSMD1
#INFO:	BIOGRID INTERACTION:	PTGS2*	CTNNB1
#INFO:	BIOGRID INTERACTION:	PTGS2*	SUMO1
#INFO:	BIOGRID INTERACTION:	PTGS2*	TP53
#INFO:	BIOGRID INTERACTION:	PTGS2*	CUL4A
#INFO:	BIOGRID INTERACTION:	PTGS2*	RBX1
#INFO:	BIOGRID INTERACTION:	PTGS2*	VIMP
#INFO:	BIOGRID INTERACTION:	PTGS2*	DERL1
#INFO:	BIOGRID INTERACTION:	PTGS2*	CELF2
#INFO:	BIOGRID INTERACTION:	PTGS2*	CUL1
#INFO:	BIOGRID INTERACTION:	PTGS2*	EP300
#INFO:	BIOGRID INTERACTION:	PTGS2*	PTGS1
#INFO:	BIOGRID INTERACTION:	PTGS2*	PTGIS*
#INFO:	BIOGRID INTERACTION:	PTGS2*	COPS3
#INFO:	BIOGRID INTERACTION:	PTGS2*	PTGS2*
#INFO:	BIOGRID INTERACTION:	PTGS2*	ELMO1
#INFO:	BIOGRID INTERACTION:	IRAK3*	NSA2
#INFO:	BIOGRID INTERACTION:	IRAK3*	IRAK1
#INFO:	BIOGRID INTERACTION:	IRAK3*	IRAK4
#INFO:	BIOGRID INTERACTION:	IRAK3*	UBC
#INFO:	BIOGRID INTERACTION:	IRAK3*	CDCA5
#INFO:	BIOGRID INTERACTION:	IRAK3*	FOLR1
#INFO:	BIOGRID INTERACTION:	IRAK3*	NTRK3
#INFO:	BIOGRID INTERACTION:	IRAK3*	HSP90AA1
#INFO:	BIOGRID INTERACTION:	IRAK3*	ECM1
#INFO:	BIOGRID INTERACTION:	IRAK3*	MYD88
#INFO:	BIOGRID INTERACTION:	IRAK3*	LDB1
#INFO:	BIOGRID INTERACTION:	IRAK3*	ATP6V0B
#INFO:	BIOGRID INTERACTION:	IRAK3*	COPB1
#INFO:	BIOGRID INTERACTION:	IRAK3*	NONO
#INFO:	BIOGRID INTERACTION:	IRAK3*	ADH1B
#INFO:	BIOGRID INTERACTION:	IRAK3*	HOXB7
#INFO:	BIOGRID INTERACTION:	IRAK3*	CD14
#INFO:	BIOGRID INTERACTION:	IRAK3*	TRAF6
#INFO:	BIOGRID INTERACTION:	TPM1*	SEC23A
#INFO:	BIOGRID INTERACTION:	TPM1*	TPM3
#INFO:	BIOGRID INTERACTION:	TPM1*	TPM4
#INFO:	BIOGRID INTERACTION:	TPM1*	MGEA5
#INFO:	BIOGRID INTERACTION:	TPM1*	MDM2
#INFO:	BIOGRID INTERACTION:	TPM1*	ELAVL1
#INFO:	BIOGRID INTERACTION:	TPM1*	NUDCD2
#INFO:	BIOGRID INTERACTION:	TPM1*	BRCA1
#INFO:	BIOGRID INTERACTION:	TPM1*	ERG
#INFO:	BIOGRID INTERACTION:	TPM1*	PPP4R2
#INFO:	BIOGRID INTERACTION:	TPM1*	EGFR
#INFO:	BIOGRID INTERACTION:	TPM1*	HSP90B1
#INFO:	BIOGRID INTERACTION:	TPM1*	UBD
#INFO:	BIOGRID INTERACTION:	TPM1*	FOXK1
#INFO:	BIOGRID INTERACTION:	TPM1*	AHCYL1
#INFO:	BIOGRID INTERACTION:	TPM1*	TGFBR1
#INFO:	BIOGRID INTERACTION:	TPM1*	LRCH3
#INFO:	BIOGRID INTERACTION:	TPM1*	SPTBN1
#INFO:	BIOGRID INTERACTION:	TPM1*	SP1
#INFO:	BIOGRID INTERACTION:	TPM1*	SORD
#INFO:	BIOGRID INTERACTION:	TPM1*	YWHAQ
#INFO:	BIOGRID INTERACTION:	TPM1*	APPL2
#INFO:	BIOGRID INTERACTION:	TPM1*	MYOC
#INFO:	BIOGRID INTERACTION:	TPM1*	SF3B1
#INFO:	BIOGRID INTERACTION:	TPM1*	ZYX
#INFO:	BIOGRID INTERACTION:	TPM1*	ETFA
#INFO:	BIOGRID INTERACTION:	TPM1*	STUB1
#INFO:	BIOGRID INTERACTION:	TPM1*	SRXN1
#INFO:	BIOGRID INTERACTION:	TPM1*	RPS3
#INFO:	BIOGRID INTERACTION:	TPM1*	SULT1A1
#INFO:	BIOGRID INTERACTION:	TPM1*	PAN2
#INFO:	BIOGRID INTERACTION:	TPM1*	TPM1*
#INFO:	BIOGRID INTERACTION:	TPM1*	CDC37
#INFO:	BIOGRID INTERACTION:	TPM1*	UBC
#INFO:	BIOGRID INTERACTION:	TPM1*	TNNT2
#INFO:	BIOGRID INTERACTION:	TPM1*	DBN1
#INFO:	BIOGRID INTERACTION:	TPM1*	TNNT1
#INFO:	BIOGRID INTERACTION:	TPM1*	RBM15
#INFO:	BIOGRID INTERACTION:	TPM1*	THOC2
#INFO:	BIOGRID INTERACTION:	TPM1*	THOC1
#INFO:	BIOGRID INTERACTION:	TPM1*	PARK2
#INFO:	BIOGRID INTERACTION:	TPM1*	LRRK2
#INFO:	BIOGRID INTERACTION:	TPM1*	KXD1
#INFO:	BIOGRID INTERACTION:	TPM1*	NRF1
#INFO:	BIOGRID INTERACTION:	TPM1*	PPP6R3
#INFO:	BIOGRID INTERACTION:	TPM1*	ACTC1
#INFO:	BIOGRID INTERACTION:	TPM1*	KIAA1598
#INFO:	BIOGRID INTERACTION:	TPM1*	ATF2
#INFO:	BIOGRID INTERACTION:	TPM1*	MDC1
#INFO:	BIOGRID INTERACTION:	TPM1*	DNAJC7
#INFO:	BIOGRID INTERACTION:	TPM1*	SF3B2
#INFO:	BIOGRID INTERACTION:	TPM1*	ABI2
#INFO:	BIOGRID INTERACTION:	CDH6*	CDH18
#INFO:	BIOGRID INTERACTION:	CDH6*	CDH6*
#INFO:	BIOGRID INTERACTION:	CDH6*	CTNNB1
#INFO:	BIOGRID INTERACTION:	MELK*	CDC25B
#INFO:	BIOGRID INTERACTION:	MELK*	MELK*
#INFO:	BIOGRID INTERACTION:	MELK*	LMNB1
#INFO:	BIOGRID INTERACTION:	MELK*	MBP
#INFO:	BIOGRID INTERACTION:	MELK*	UBC
#INFO:	BIOGRID INTERACTION:	MELK*	BABAM1
#INFO:	BIOGRID INTERACTION:	MELK*	ZNF622
#INFO:	BIOGRID INTERACTION:	TPD52L1*	HDAC1
#INFO:	BIOGRID INTERACTION:	TPD52L1*	YWHAB
#INFO:	BIOGRID INTERACTION:	TPD52L1*	PAK6
#INFO:	BIOGRID INTERACTION:	TPD52L1*	GPR135
#INFO:	BIOGRID INTERACTION:	TPD52L1*	YAE1D1
#INFO:	BIOGRID INTERACTION:	TPD52L1*	MAL2
#INFO:	BIOGRID INTERACTION:	TPD52L1*	TPD52
#INFO:	BIOGRID INTERACTION:	TPD52L1*	YWHAQ
#INFO:	BIOGRID INTERACTION:	TPD52L1*	ABL2
#INFO:	BIOGRID INTERACTION:	TPD52L1*	TPD52L2
#INFO:	BIOGRID INTERACTION:	TPD52L1*	EIF3J
#INFO:	BIOGRID INTERACTION:	TPD52L1*	TPD52L1*
#INFO:	BIOGRID INTERACTION:	ACAN*	TNR
#INFO:	BIOGRID INTERACTION:	ACAN*	TNFAIP6*
#INFO:	BIOGRID INTERACTION:	ACAN*	FBLN2
#INFO:	BIOGRID INTERACTION:	ACAN*	LUM
#INFO:	BIOGRID INTERACTION:	ITGA2*	ITGB1
#INFO:	BIOGRID INTERACTION:	ITGA2*	ALB
#INFO:	BIOGRID INTERACTION:	ITGA2*	UBC
#INFO:	BIOGRID INTERACTION:	ITGA2*	LAMA1
#INFO:	BIOGRID INTERACTION:	ITGA2*	ERGIC1
#INFO:	BIOGRID INTERACTION:	ITGA2*	ATF2
#INFO:	BIOGRID INTERACTION:	ITGA2*	PSMD4
#INFO:	BIOGRID INTERACTION:	ITGA2*	COL1A1*
#INFO:	BIOGRID INTERACTION:	ITGA2*	CD46
#INFO:	BIOGRID INTERACTION:	ITGA2*	SHARPIN
#INFO:	BIOGRID INTERACTION:	ITGA2*	PDIA3
#INFO:	BIOGRID INTERACTION:	ITGA2*	AUP1
#INFO:	BIOGRID INTERACTION:	ITGA2*	RABIF
#INFO:	BIOGRID INTERACTION:	MME*	FAAH
#INFO:	BIOGRID INTERACTION:	MME*	PCNA
#INFO:	BIOGRID INTERACTION:	MME*	MTDH
#INFO:	BIOGRID INTERACTION:	MME*	NOLC1
#INFO:	BIOGRID INTERACTION:	MME*	FAM83F
#INFO:	BIOGRID INTERACTION:	MME*	LYN
#INFO:	BIOGRID INTERACTION:	MME*	AGT
#INFO:	BIOGRID INTERACTION:	MME*	FLOT2
#INFO:	BIOGRID INTERACTION:	MME*	CSNK2A1
#INFO:	BIOGRID INTERACTION:	MME*	RGPD5
#INFO:	BIOGRID INTERACTION:	MME*	NPPA
#INFO:	BIOGRID INTERACTION:	MME*	FECH
#INFO:	BIOGRID INTERACTION:	MME*	KBTBD3
#INFO:	BIOGRID INTERACTION:	MME*	HSPB1
#INFO:	BIOGRID INTERACTION:	MME*	UTRN
#INFO:	BIOGRID INTERACTION:	MME*	CPSF6
#INFO:	BIOGRID INTERACTION:	MME*	HSPA4
#INFO:	BIOGRID INTERACTION:	MME*	IMPDH2
#INFO:	BIOGRID INTERACTION:	MME*	SRSF11
#INFO:	BIOGRID INTERACTION:	MME*	MRPS25
#INFO:	BIOGRID INTERACTION:	MME*	MTHFD1
#INFO:	BIOGRID INTERACTION:	MME*	LMNA
#INFO:	BIOGRID INTERACTION:	MME*	RPS10
#INFO:	BIOGRID INTERACTION:	MME*	HSPA8
#INFO:	BIOGRID INTERACTION:	MME*	SLC16A1
#INFO:	BIOGRID INTERACTION:	MME*	RUVBL1
#INFO:	BIOGRID INTERACTION:	MME*	NDUFA10
#INFO:	BIOGRID INTERACTION:	MME*	NDUFB4
#INFO:	BIOGRID INTERACTION:	MME*	RPS23
#INFO:	BIOGRID INTERACTION:	MME*	CDK5RAP3
#INFO:	BIOGRID INTERACTION:	MME*	NDUFA9
#INFO:	BIOGRID INTERACTION:	MME*	KRT10
#INFO:	BIOGRID INTERACTION:	MME*	MYH9
#INFO:	BIOGRID INTERACTION:	MME*	RAP2B
#INFO:	BIOGRID INTERACTION:	MME*	ITFG3
#INFO:	BIOGRID INTERACTION:	MME*	XRCC5
#INFO:	BIOGRID INTERACTION:	MME*	RBM39
#INFO:	BIOGRID INTERACTION:	MME*	SLC9A3R1
#INFO:	BIOGRID INTERACTION:	MME*	TM9SF1
#INFO:	BIOGRID INTERACTION:	MME*	MRVI1
#INFO:	BIOGRID INTERACTION:	MME*	LAMTOR1
#INFO:	BIOGRID INTERACTION:	MME*	POTEI
#INFO:	BIOGRID INTERACTION:	MME*	NNT
#INFO:	BIOGRID INTERACTION:	MME*	RGPD6
#INFO:	BIOGRID INTERACTION:	MME*	ALDH3A2
#INFO:	BIOGRID INTERACTION:	MME*	NUCKS1
#INFO:	BIOGRID INTERACTION:	MME*	SDF4
#INFO:	BIOGRID INTERACTION:	MME*	VDAC2
#INFO:	BIOGRID INTERACTION:	MME*	ARMC10
#INFO:	BIOGRID INTERACTION:	MME*	MME*
#INFO:	BIOGRID INTERACTION:	MME*	EEF1A1
#INFO:	BIOGRID INTERACTION:	MME*	MRPL44
#INFO:	BIOGRID INTERACTION:	MME*	TUBB8
#INFO:	BIOGRID INTERACTION:	MME*	ATP5J2
#INFO:	BIOGRID INTERACTION:	MME*	METTL7A
#INFO:	BIOGRID INTERACTION:	MME*	HDAC8
#INFO:	BIOGRID INTERACTION:	MME*	NDRG1
#INFO:	BIOGRID INTERACTION:	MME*	SSR4
#INFO:	BIOGRID INTERACTION:	MME*	CD4
#INFO:	BIOGRID INTERACTION:	MME*	TNPO1
#INFO:	BIOGRID INTERACTION:	MME*	ARL1
#INFO:	BIOGRID INTERACTION:	MME*	RGPD8
#INFO:	BIOGRID INTERACTION:	MME*	UBC
#INFO:	BIOGRID INTERACTION:	MME*	FOLH1
#INFO:	BIOGRID INTERACTION:	MME*	DNAJB12
#INFO:	BIOGRID INTERACTION:	MME*	LONP1
#INFO:	BIOGRID INTERACTION:	MME*	HIST1H2AG
#INFO:	BIOGRID INTERACTION:	MME*	UBAC2
#INFO:	BIOGRID INTERACTION:	MME*	RPL30
#INFO:	BIOGRID INTERACTION:	MME*	INPP5D
#INFO:	BIOGRID INTERACTION:	MME*	RUVBL2
#INFO:	BIOGRID INTERACTION:	MME*	CLEC4M
#INFO:	BIOGRID INTERACTION:	MME*	PDIA5
#INFO:	BIOGRID INTERACTION:	MME*	ZMPSTE24
#INFO:	BIOGRID INTERACTION:	MME*	ATP12A
#INFO:	BIOGRID INTERACTION:	MME*	FAHD1
#INFO:	BIOGRID INTERACTION:	MME*	HSPA1A
#INFO:	BIOGRID INTERACTION:	MME*	OPA1
#INFO:	BIOGRID INTERACTION:	CCNA2*	POLA1
#INFO:	BIOGRID INTERACTION:	CCNA2*	PCNA
#INFO:	BIOGRID INTERACTION:	CCNA2*	COPS5
#INFO:	BIOGRID INTERACTION:	CCNA2*	RAD23A
#INFO:	BIOGRID INTERACTION:	CCNA2*	BRCA1
#INFO:	BIOGRID INTERACTION:	CCNA2*	CDKN1B
#INFO:	BIOGRID INTERACTION:	CCNA2*	CDK4
#INFO:	BIOGRID INTERACTION:	CCNA2*	CDK1
#INFO:	BIOGRID INTERACTION:	CCNA2*	CDC27P2
#INFO:	BIOGRID INTERACTION:	CCNA2*	UIMC1
#INFO:	BIOGRID INTERACTION:	CCNA2*	PSMA6
#INFO:	BIOGRID INTERACTION:	CCNA2*	CKS1B
#INFO:	BIOGRID INTERACTION:	CCNA2*	CDT1
#INFO:	BIOGRID INTERACTION:	CCNA2*	CDC6
#INFO:	BIOGRID INTERACTION:	CCNA2*	CDK7
#INFO:	BIOGRID INTERACTION:	CCNA2*	KRT1
#INFO:	BIOGRID INTERACTION:	CCNA2*	HERC5
#INFO:	BIOGRID INTERACTION:	CCNA2*	CDC27
#INFO:	BIOGRID INTERACTION:	CCNA2*	COPS6
#INFO:	BIOGRID INTERACTION:	CCNA2*	SKP2*
#INFO:	BIOGRID INTERACTION:	CCNA2*	RBL2
#INFO:	BIOGRID INTERACTION:	CCNA2*	EIF2AK2
#INFO:	BIOGRID INTERACTION:	CCNA2*	ORC1
#INFO:	BIOGRID INTERACTION:	CCNA2*	TP73
#INFO:	BIOGRID INTERACTION:	CCNA2*	NFYB
#INFO:	BIOGRID INTERACTION:	CCNA2*	TP53
#INFO:	BIOGRID INTERACTION:	CCNA2*	ORC2
#INFO:	BIOGRID INTERACTION:	CCNA2*	HIST1H1A
#INFO:	BIOGRID INTERACTION:	CCNA2*	TRAF3IP1
#INFO:	BIOGRID INTERACTION:	CCNA2*	CDK6
#INFO:	BIOGRID INTERACTION:	CCNA2*	UHRF2
#INFO:	BIOGRID INTERACTION:	CCNA2*	CDC20
#INFO:	BIOGRID INTERACTION:	CCNA2*	BIRC6
#INFO:	BIOGRID INTERACTION:	CCNA2*	MDC1
#INFO:	BIOGRID INTERACTION:	CCNA2*	SAMHD1
#INFO:	BIOGRID INTERACTION:	CCNA2*	RPA1
#INFO:	BIOGRID INTERACTION:	CCNA2*	HIST1H1B
[truncated: 594 more rows]

## Sheet: mRNA_ComparisonB
#	signf	p-value	T	Q	Q&T	Q&T/Q	Q&T/T	term ID	t type	t group	t name	t depth	Q&T list
#
#INFO:	PARAMETERS: sort_by_structure = 1
#INFO:	PARAMETERS: user_thr = 1.00
#INFO:	PARAMETERS: organism = hsapiens
#INFO:	PARAMETERS: analytical = 1
#INFO:	User: g:Profiler web interface
#INFO:	Host: ronk1.at.mt.ut.ee
#INFO:	Time: 2015-3-26 18:6:26
#WARNING:	Gene ITGB3 in query [1/77] is ambiguous (2 gene matches in Ensembl), skipping!
#WARNING:	Gene RNU11 in query [1/136] is ambiguous (2 gene matches in Ensembl), skipping!
#WARNING:	Gene SNORA12 in query [1/147] is ambiguous (3 gene matches in Ensembl), skipping!
#WARNING:	Gene SNORA21 in query [1/148] is ambiguous (3 gene matches in Ensembl), skipping!
#WARNING:	Gene SNORA46 in query [1/150] is ambiguous (2 gene matches in Ensembl), skipping!
#WARNING:	Gene SNORA72 in query [1/153] is ambiguous (9 gene matches in Ensembl), skipping!
#INFO:	Effective domain size for BIOGRID_NOIEA: 15128
#INFO:
#INFO:	--- Gene names and descriptions
#INFO:
#INFO:	QUERY:	ACAN	ACAN	aggrecan [Source:HGNC Symbol;Acc:HGNC:319]
#INFO:	QUERY:	ACTA2	ACTA2	actin, alpha 2, smooth muscle, aorta [Source:HGNC Symbol;Acc:HGNC:130]
#INFO:	QUERY:	ADAMTSL1	ADAMTSL1	ADAMTS-like 1 [Source:HGNC Symbol;Acc:HGNC:14632]
#INFO:	QUERY:	ALDH1B1	ALDH1B1	aldehyde dehydrogenase 1 family, member B1 [Source:HGNC Symbol;Acc:HGNC:407]
#INFO:	QUERY:	ALDH1L2	ALDH1L2	aldehyde dehydrogenase 1 family, member L2 [Source:HGNC Symbol;Acc:HGNC:26777]
#INFO:	QUERY:	ALPK2	ALPK2	alpha-kinase 2 [Source:HGNC Symbol;Acc:HGNC:20565]
#INFO:	QUERY:	ANGPT1	ANGPT1	angiopoietin 1 [Source:HGNC Symbol;Acc:HGNC:484]
#INFO:	QUERY:	ANGPTL4	ANGPTL4	angiopoietin-like 4 [Source:HGNC Symbol;Acc:HGNC:16039]
#INFO:	QUERY:	ANKRD1	ANKRD1	ankyrin repeat domain 1 (cardiac muscle) [Source:HGNC Symbol;Acc:HGNC:15819]
#INFO:	QUERY:	ANLN	ANLN	anillin, actin binding protein [Source:HGNC Symbol;Acc:HGNC:14082]
#INFO:	QUERY:	AREG	AREG	amphiregulin [Source:HGNC Symbol;Acc:HGNC:651]
#INFO:	QUERY:	ARHGAP29	ARHGAP29	Rho GTPase activating protein 29 [Source:HGNC Symbol;Acc:HGNC:30207]
#INFO:	QUERY:	ASPM	ASPM	asp (abnormal spindle) homolog, microcephaly associated (Drosophila) [Source:HGNC Symbol;Acc:HGNC:19048]
#INFO:	QUERY:	ASPN	ASPN	asporin [Source:HGNC Symbol;Acc:HGNC:14872]
#INFO:	QUERY:	ATP8B1	ATP8B1	ATPase, aminophospholipid transporter, class I, type 8B, member 1 [Source:HGNC Symbol;Acc:HGNC:3706]
#INFO:	QUERY:	B3GALT2	B3GALT2	UDP-Gal:betaGlcNAc beta 1,3-galactosyltransferase, polypeptide 2 [Source:HGNC Symbol;Acc:HGNC:917]
#INFO:	QUERY:	BDKRB1	BDKRB1	bradykinin receptor B1 [Source:HGNC Symbol;Acc:HGNC:1029]
#INFO:	QUERY:	BMP2	BMP2	bone morphogenetic protein 2 [Source:HGNC Symbol;Acc:HGNC:1069]
#INFO:	QUERY:	BMP6	BMP6	bone morphogenetic protein 6 [Source:HGNC Symbol;Acc:HGNC:1073]
#INFO:	QUERY:	C1orf198	C1ORF198	chromosome 1 open reading frame 198 [Source:HGNC Symbol;Acc:HGNC:25900]
#INFO:	QUERY:	C2CD4B	C2CD4B	C2 calcium-dependent domain containing 4B [Source:HGNC Symbol;Acc:HGNC:33628]
#INFO:	QUERY:	CA12	CA12	carbonic anhydrase XII [Source:HGNC Symbol;Acc:HGNC:1371]
#INFO:	QUERY:	CA9	CA9	carbonic anhydrase IX [Source:HGNC Symbol;Acc:HGNC:1383]
#INFO:	QUERY:	CCDC68	CCDC68	coiled-coil domain containing 68 [Source:HGNC Symbol;Acc:HGNC:24350]
#INFO:	QUERY:	CD248	CD248	CD248 molecule, endosialin [Source:HGNC Symbol;Acc:HGNC:18219]
#INFO:	QUERY:	CDCP1	CDCP1	CUB domain containing protein 1 [Source:HGNC Symbol;Acc:HGNC:24357]
#INFO:	QUERY:	CHAC1	CHAC1	ChaC, cation transport regulator homolog 1 (E. coli) [Source:HGNC Symbol;Acc:HGNC:28680]
#INFO:	QUERY:	CLEC2B	CLEC2B	C-type lectin domain family 2, member B [Source:HGNC Symbol;Acc:HGNC:2053]
#INFO:	QUERY:	CLGN	CLGN	calmegin [Source:HGNC Symbol;Acc:HGNC:2060]
#INFO:	QUERY:	CNN1	CNN1	calponin 1, basic, smooth muscle [Source:HGNC Symbol;Acc:HGNC:2155]
#INFO:	QUERY:	COL12A1	COL12A1	collagen, type XII, alpha 1 [Source:HGNC Symbol;Acc:HGNC:2188]
#INFO:	QUERY:	COL1A1	COL1A1	collagen, type I, alpha 1 [Source:HGNC Symbol;Acc:HGNC:2197]
#INFO:	QUERY:	CP	CP	ceruloplasmin (ferroxidase) [Source:HGNC Symbol;Acc:HGNC:2295]
#INFO:	QUERY:	CPM	CPM	carboxypeptidase M [Source:HGNC Symbol;Acc:HGNC:2311]
#INFO:	QUERY:	CRIM1	CRIM1	cysteine rich transmembrane BMP regulator 1 (chordin-like) [Source:HGNC Symbol;Acc:HGNC:2359]
#INFO:	QUERY:	CTGF	CTGF	connective tissue growth factor [Source:HGNC Symbol;Acc:HGNC:2500]
#INFO:	QUERY:	CTSS	CTSS	cathepsin S [Source:HGNC Symbol;Acc:HGNC:2545]
#INFO:	QUERY:	CXCL12	CXCL12	chemokine (C-X-C motif) ligand 12 [Source:HGNC Symbol;Acc:HGNC:10672]
#INFO:	QUERY:	CXCR4	CXCR4	chemokine (C-X-C motif) receptor 4 [Source:HGNC Symbol;Acc:HGNC:2561]
#INFO:	QUERY:	CYGB	CYGB	cytoglobin [Source:HGNC Symbol;Acc:HGNC:16505]
#INFO:	QUERY:	CYP24A1	CYP24A1	cytochrome P450, family 24, subfamily A, polypeptide 1 [Source:HGNC Symbol;Acc:HGNC:2602]
#INFO:	QUERY:	CYR61	CYR61	cysteine-rich, angiogenic inducer, 61 [Source:HGNC Symbol;Acc:HGNC:2654]
#INFO:	QUERY:	CYTL1	CYTL1	cytokine-like 1 [Source:HGNC Symbol;Acc:HGNC:24435]
#INFO:	QUERY:	DDAH1	DDAH1	dimethylarginine dimethylaminohydrolase 1 [Source:HGNC Symbol;Acc:HGNC:2715]
#INFO:	QUERY:	DHCR24	DHCR24	24-dehydrocholesterol reductase [Source:HGNC Symbol;Acc:HGNC:2859]
#INFO:	QUERY:	DIAPH3	DIAPH3	diaphanous-related formin 3 [Source:HGNC Symbol;Acc:HGNC:15480]
#INFO:	QUERY:	DLEU2L	DLEU2L	deleted in lymphocytic leukemia 2-like [Source:HGNC Symbol;Acc:HGNC:13225]
#INFO:	QUERY:	DPP4	DPP4	dipeptidyl-peptidase 4 [Source:HGNC Symbol;Acc:HGNC:3009]
#INFO:	QUERY:	ECM2	ECM2	extracellular matrix protein 2, female organ and adipocyte specific [Source:HGNC Symbol;Acc:HGNC:3154]
#INFO:	QUERY:	EDNRA	EDNRA	endothelin receptor type A [Source:HGNC Symbol;Acc:HGNC:3179]
#INFO:	QUERY:	EFEMP1	EFEMP1	EGF containing fibulin-like extracellular matrix protein 1 [Source:HGNC Symbol;Acc:HGNC:3218]
#INFO:	QUERY:	EFNB2	EFNB2	ephrin-B2 [Source:HGNC Symbol;Acc:HGNC:3227]
#INFO:	QUERY:	FLG	FLG	filaggrin [Source:HGNC Symbol;Acc:HGNC:3748]
#INFO:	QUERY:	FOS	FOS	FBJ murine osteosarcoma viral oncogene homolog [Source:HGNC Symbol;Acc:HGNC:3796]
#INFO:	QUERY:	FOXQ1	FOXQ1	forkhead box Q1 [Source:HGNC Symbol;Acc:HGNC:20951]
#INFO:	QUERY:	FRY	FRY	furry homolog (Drosophila) [Source:HGNC Symbol;Acc:HGNC:20367]
#INFO:	QUERY:	GAS6-AS2	GAS6-AS2	GAS6 antisense RNA 2 (head to head) [Source:HGNC Symbol;Acc:HGNC:43694]
#INFO:	QUERY:	GDF5	GDF5	growth differentiation factor 5 [Source:HGNC Symbol;Acc:HGNC:4220]
#INFO:	QUERY:	GEM	GEM	GTP binding protein overexpressed in skeletal muscle [Source:HGNC Symbol;Acc:HGNC:4234]
#INFO:	QUERY:	GLT8D2	GLT8D2	glycosyltransferase 8 domain containing 2 [Source:HGNC Symbol;Acc:HGNC:24890]
#INFO:	QUERY:	GNG11	GNG11	guanine nucleotide binding protein (G protein), gamma 11 [Source:HGNC Symbol;Acc:HGNC:4403]
#INFO:	QUERY:	HAPLN1	HAPLN1	hyaluronan and proteoglycan link protein 1 [Source:HGNC Symbol;Acc:HGNC:2380]
#INFO:	QUERY:	HILPDA	HILPDA	hypoxia inducible lipid droplet-associated [Source:HGNC Symbol;Acc:HGNC:28859]
#INFO:	QUERY:	HMCN1	HMCN1	hemicentin 1 [Source:HGNC Symbol;Acc:HGNC:19194]
#INFO:	QUERY:	HSD11B1	HSD11B1	hydroxysteroid (11-beta) dehydrogenase 1 [Source:HGNC Symbol;Acc:HGNC:5208]
#INFO:	QUERY:	HSPB6	HSPB6	heat shock protein, alpha-crystallin-related, B6 [Source:HGNC Symbol;Acc:HGNC:26511]
#INFO:	QUERY:	ID1	ID1	inhibitor of DNA binding 1, dominant negative helix-loop-helix protein [Source:HGNC Symbol;Acc:HGNC:5360]
#INFO:	QUERY:	IER3	IER3	immediate early response 3 [Source:HGNC Symbol;Acc:HGNC:5392]
#INFO:	QUERY:	IFNA1	IFNA1	interferon, alpha 1 [Source:HGNC Symbol;Acc:HGNC:5417]
#INFO:	QUERY:	IGFBP1	IGFBP1	insulin-like growth factor binding protein 1 [Source:HGNC Symbol;Acc:HGNC:5469]
#INFO:	QUERY:	IL11	IL11	interleukin 11 [Source:HGNC Symbol;Acc:HGNC:5966]
#INFO:	QUERY:	IL1A	IL1A	interleukin 1, alpha [Source:HGNC Symbol;Acc:HGNC:5991]
#INFO:	QUERY:	IL36B	IL36B	interleukin 36, beta [Source:HGNC Symbol;Acc:HGNC:15564]
#INFO:	QUERY:	IL8	CXCL8	chemokine (C-X-C motif) ligand 8 [Source:HGNC Symbol;Acc:HGNC:6025]
#INFO:	QUERY:	IRAK2	IRAK2	interleukin-1 receptor-associated kinase 2 [Source:HGNC Symbol;Acc:HGNC:6113]
#INFO:	QUERY:	ITGA2	ITGA2	integrin, alpha 2 (CD49B, alpha 2 subunit of VLA-2 receptor) [Source:HGNC Symbol;Acc:HGNC:6137]
#INFO:	QUERY:	ITGB3	ITGB3	Integrin beta {ECO:0000256|RuleBase:RU000633} [Source:UniProtKB/TrEMBL;Acc:B4DTY9]/integrin, beta 3 (platelet glycoprotein IIIa, antigen CD61) [Source:HGNC Symbol;Acc:HGNC:6156]
#INFO:	QUERY:	ITGBL1	ITGBL1	integrin, beta-like 1 (with EGF-like repeat domains) [Source:HGNC Symbol;Acc:HGNC:6164]
#INFO:	QUERY:	KLF2	KLF2	Kruppel-like factor 2 [Source:HGNC Symbol;Acc:HGNC:6347]
#INFO:	QUERY:	LIF	LIF	leukemia inhibitory factor [Source:HGNC Symbol;Acc:HGNC:6596]
#INFO:	QUERY:	LMCD1	LMCD1	LIM and cysteine-rich domains 1 [Source:HGNC Symbol;Acc:HGNC:6633]
#INFO:	QUERY:	LMO7	LMO7	LIM domain 7 [Source:HGNC Symbol;Acc:HGNC:6646]
#INFO:	QUERY:	LMOD1	LMOD1	leiomodin 1 (smooth muscle) [Source:HGNC Symbol;Acc:HGNC:6647]
#INFO:	QUERY:	LOC100129940	RP11-366L20.2	N/A
#INFO:	QUERY:	LOXL1	LOXL1	lysyl oxidase-like 1 [Source:HGNC Symbol;Acc:HGNC:6665]
#INFO:	QUERY:	LOXL4	LOXL4	lysyl oxidase-like 4 [Source:HGNC Symbol;Acc:HGNC:17171]
#INFO:	QUERY:	LUCAT1	LUCAT1	lung cancer associated transcript 1 (non-protein coding) [Source:HGNC Symbol;Acc:HGNC:48498]
#INFO:	QUERY:	MARCH4	MARCH4	membrane-associated ring finger (C3HC4) 4, E3 ubiquitin protein ligase [Source:HGNC Symbol;Acc:HGNC:29269]
#INFO:	QUERY:	MEDAG	MEDAG	mesenteric estrogen-dependent adipogenesis [Source:HGNC Symbol;Acc:HGNC:25926]
#INFO:	QUERY:	MEST	MEST	mesoderm specific transcript [Source:HGNC Symbol;Acc:HGNC:7028]
#INFO:	QUERY:	MFAP4	MFAP4	microfibrillar-associated protein 4 [Source:HGNC Symbol;Acc:HGNC:7035]
#INFO:	QUERY:	MFAP5	MFAP5	microfibrillar associated protein 5 [Source:HGNC Symbol;Acc:HGNC:29673]
#INFO:	QUERY:	MGP	MGP	matrix Gla protein [Source:HGNC Symbol;Acc:HGNC:7060]
#INFO:	QUERY:	MMP1	MMP1	matrix metallopeptidase 1 (interstitial collagenase) [Source:HGNC Symbol;Acc:HGNC:7155]
#INFO:	QUERY:	MMP10	MMP10	matrix metallopeptidase 10 (stromelysin 2) [Source:HGNC Symbol;Acc:HGNC:7156]
#INFO:	QUERY:	MMP3	MMP3	matrix metallopeptidase 3 (stromelysin 1, progelatinase) [Source:HGNC Symbol;Acc:HGNC:7173]
#INFO:	QUERY:	MT1L	MT1L	metallothionein 1L (gene/pseudogene) [Source:HGNC Symbol;Acc:HGNC:7404]
#INFO:	QUERY:	MT1X	MT1X	metallothionein 1X [Source:HGNC Symbol;Acc:HGNC:7405]
#INFO:	QUERY:	MXRA5	MXRA5	matrix-remodelling associated 5 [Source:HGNC Symbol;Acc:HGNC:7539]
#INFO:	QUERY:	NAMPT	NAMPT	nicotinamide phosphoribosyltransferase [Source:HGNC Symbol;Acc:HGNC:30092]
#INFO:	QUERY:	NEK7	NEK7	NIMA-related kinase 7 [Source:HGNC Symbol;Acc:HGNC:13386]
#INFO:	QUERY:	NMB	NMB	neuromedin B [Source:HGNC Symbol;Acc:HGNC:7842]
#INFO:	QUERY:	NPR3	NPR3	natriuretic peptide receptor 3 [Source:HGNC Symbol;Acc:HGNC:7945]
#INFO:	QUERY:	NQO1	NQO1	NAD(P)H dehydrogenase, quinone 1 [Source:HGNC Symbol;Acc:HGNC:2874]
#INFO:	QUERY:	NR4A2	NR4A2	nuclear receptor subfamily 4, group A, member 2 [Source:HGNC Symbol;Acc:HGNC:7981]
#INFO:	QUERY:	PAQR5	PAQR5	progestin and adipoQ receptor family member V [Source:HGNC Symbol;Acc:HGNC:29645]
#INFO:	QUERY:	PCDH19	PCDH19	protocadherin 19 [Source:HGNC Symbol;Acc:HGNC:14270]
#INFO:	QUERY:	PCSK1	PCSK1	proprotein convertase subtilisin/kexin type 1 [Source:HGNC Symbol;Acc:HGNC:8743]
#INFO:	QUERY:	PDE5A	PDE5A	phosphodiesterase 5A, cGMP-specific [Source:HGNC Symbol;Acc:HGNC:8784]
#INFO:	QUERY:	PDK4	PDK4	pyruvate dehydrogenase kinase, isozyme 4 [Source:HGNC Symbol;Acc:HGNC:8812]
#INFO:	QUERY:	PEAR1	PEAR1	platelet endothelial aggregation receptor 1 [Source:HGNC Symbol;Acc:HGNC:33631]
#INFO:	QUERY:	PHLDA1	PHLDA1	pleckstrin homology-like domain, family A, member 1 [Source:HGNC Symbol;Acc:HGNC:8933]
#INFO:	QUERY:	PITPNC1	PITPNC1	phosphatidylinositol transfer protein, cytoplasmic 1 [Source:HGNC Symbol;Acc:HGNC:21045]
#INFO:	QUERY:	PLA2G4A	PLA2G4A	phospholipase A2, group IVA (cytosolic, calcium-dependent) [Source:HGNC Symbol;Acc:HGNC:9035]
#INFO:	QUERY:	PLCB4	PLCB4	phospholipase C, beta 4 [Source:HGNC Symbol;Acc:HGNC:9059]
#INFO:	QUERY:	PLCE1-AS1	PLCE1-AS1	PLCE1 antisense RNA 1 [Source:HGNC Symbol;Acc:HGNC:45193]
#INFO:	QUERY:	PLIN2	PLIN2	perilipin 2 [Source:HGNC Symbol;Acc:HGNC:248]
#INFO:	QUERY:	PLTP	PLTP	phospholipid transfer protein [Source:HGNC Symbol;Acc:HGNC:9093]
#INFO:	QUERY:	PPP1R14C	PPP1R14C	protein phosphatase 1, regulatory (inhibitor) subunit 14C [Source:HGNC Symbol;Acc:HGNC:14952]
#INFO:	QUERY:	PRG4	PRG4	proteoglycan 4 [Source:HGNC Symbol;Acc:HGNC:9364]
#INFO:	QUERY:	PRL	PRL	prolactin [Source:HGNC Symbol;Acc:HGNC:9445]
#INFO:	QUERY:	PRRG4	PRRG4	proline rich Gla (G-carboxyglutamic acid) 4 (transmembrane) [Source:HGNC Symbol;Acc:HGNC:30799]
#INFO:	QUERY:	PRSS12	PRSS12	protease, serine, 12 (neurotrypsin, motopsin) [Source:HGNC Symbol;Acc:HGNC:9477]
#INFO:	QUERY:	PSAT1	PSAT1	phosphoserine aminotransferase 1 [Source:HGNC Symbol;Acc:HGNC:19129]
#INFO:	QUERY:	PTGES	PTGES	prostaglandin E synthase [Source:HGNC Symbol;Acc:HGNC:9599]
#INFO:	QUERY:	PTGS1	PTGS1	prostaglandin-endoperoxide synthase 1 (prostaglandin G/H synthase and cyclooxygenase) [Source:HGNC Symbol;Acc:HGNC:9604]
#INFO:	QUERY:	PTGS2	PTGS2	prostaglandin-endoperoxide synthase 2 (prostaglandin G/H synthase and cyclooxygenase) [Source:HGNC Symbol;Acc:HGNC:9605]
#INFO:	QUERY:	PTHLH	PTHLH	parathyroid hormone-like hormone [Source:HGNC Symbol;Acc:HGNC:9607]
#INFO:	QUERY:	PTPRN	PTPRN	protein tyrosine phosphatase, receptor type, N [Source:HGNC Symbol;Acc:HGNC:9676]
#INFO:	QUERY:	PTX3	PTX3	pentraxin 3, long [Source:HGNC Symbol;Acc:HGNC:9692]
#INFO:	QUERY:	RAB27B	RAB27B	RAB27B, member RAS oncogene family [Source:HGNC Symbol;Acc:HGNC:9767]
#INFO:	QUERY:	RASD1	RASD1	RAS, dexamethasone-induced 1 [Source:HGNC Symbol;Acc:HGNC:15828]
#INFO:	QUERY:	RASEF	RASEF	RAS and EF-hand domain containing [Source:HGNC Symbol;Acc:HGNC:26464]
#INFO:	QUERY:	RECK	RECK	reversion-inducing-cysteine-rich protein with kazal motifs [Source:HGNC Symbol;Acc:HGNC:11345]
#INFO:	QUERY:	RGS2	RGS2	regulator of G-protein signaling 2 [Source:HGNC Symbol;Acc:HGNC:9998]
#INFO:	QUERY:	RNU11	U11/RNU11	RNA, U11 small nuclear [Source:HGNC Symbol;Acc:HGNC:10108]/U11 spliceosomal RNA [Source:RFAM;Acc:RF00548]
#INFO:	QUERY:	RNU5B-1	RNU5B-1	RNA, U5B small nuclear 1 [Source:HGNC Symbol;Acc:HGNC:10212]
#INFO:	QUERY:	SCUBE3	SCUBE3	signal peptide, CUB domain, EGF-like 3 [Source:HGNC Symbol;Acc:HGNC:13655]
#INFO:	QUERY:	SEPT11	SEPT11	septin 11 [Source:HGNC Symbol;Acc:HGNC:25589]
#INFO:	QUERY:	SERPINB7	SERPINB7	serpin peptidase inhibitor, clade B (ovalbumin), member 7 [Source:HGNC Symbol;Acc:HGNC:13902]
#INFO:	QUERY:	SFRP1	SFRP1	secreted frizzled-related protein 1 [Source:HGNC Symbol;Acc:HGNC:10776]
#INFO:	QUERY:	SFRP2	SFRP2	secreted frizzled-related protein 2 [Source:HGNC Symbol;Acc:HGNC:10777]
#INFO:	QUERY:	SLC16A6	SLC16A6	solute carrier family 16, member 6 [Source:HGNC Symbol;Acc:HGNC:10927]
#INFO:	QUERY:	SLC1A5	SLC1A5	solute carrier family 1 (neutral amino acid transporter), member 5 [Source:HGNC Symbol;Acc:HGNC:10943]
#INFO:	QUERY:	SLC38A5	SLC38A5	solute carrier family 38, member 5 [Source:HGNC Symbol;Acc:HGNC:18070]
#INFO:	QUERY:	SMOX	SMOX	spermine oxidase [Source:HGNC Symbol;Acc:HGNC:15862]
#INFO:	QUERY:	SNORA12	SNORA12	small nucleolar RNA, H/ACA box 12 [Source:HGNC Symbol;Acc:HGNC:32600]/Small nucleolar RNA SNORA12 [Source:RFAM;Acc:RF00586]
#INFO:	QUERY:	SNORA21	RPL23/SNORA21	small nucleolar RNA, H/ACA box 21 [Source:HGNC Symbol;Acc:HGNC:32611]/ribosomal protein L23 [Source:HGNC Symbol;Acc:HGNC:10316]/Small nucleolar RNA SNORA21 [Source:RFAM;Acc:RF00412]
#INFO:	QUERY:	SNORA23	SNORA23	small nucleolar RNA, H/ACA box 23 [Source:HGNC Symbol;Acc:HGNC:32613]
#INFO:	QUERY:	SNORA46	SNORA46	Small nucleolar RNA SNORA46 [Source:RFAM;Acc:RF00404]/small nucleolar RNA, H/ACA box 46 [Source:HGNC Symbol;Acc:HGNC:32639]
#INFO:	QUERY:	SNORA5A	SNORA5A	small nucleolar RNA, H/ACA box 5A [Source:HGNC Symbol;Acc:HGNC:32588]
#INFO:	QUERY:	SNORA60	SNORA60	small nucleolar RNA, H/ACA box 60 [Source:HGNC Symbol;Acc:HGNC:32654]
#INFO:	QUERY:	SNORA72	SNORA72	small nucleolar RNA, H/ACA box 72 [Source:EntrezGene;Acc:26775]/Small nucleolar RNA SNORA72 [Source:RFAM;Acc:RF00139]/small nucleolar RNA, H/ACA box 72 [Source:HGNC Symbol;Acc:HGNC:10234]
#INFO:	QUERY:	SNORA74A	SNORA74A	small nucleolar RNA, H/ACA box 74A [Source:HGNC Symbol;Acc:HGNC:10119]
#INFO:	QUERY:	SNORD116-1	SNORD116-1	small nucleolar RNA, C/D box 116-1 [Source:HGNC Symbol;Acc:HGNC:33067]
#INFO:	QUERY:	SNORD94	SNORD94	small nucleolar RNA, C/D box 94 [Source:HGNC Symbol;Acc:HGNC:32756]
#INFO:	QUERY:	SPON1	SPON1	spondin 1, extracellular matrix protein [Source:HGNC Symbol;Acc:HGNC:11252]
#INFO:	QUERY:	SPP1	SPP1	secreted phosphoprotein 1 [Source:HGNC Symbol;Acc:HGNC:11255]
#INFO:	QUERY:	SPRY2	SPRY2	sprouty homolog 2 (Drosophila) [Source:HGNC Symbol;Acc:HGNC:11270]
#INFO:	QUERY:	SRPX2	SRPX2	sushi-repeat containing protein, X-linked 2 [Source:HGNC Symbol;Acc:HGNC:30668]
#INFO:	QUERY:	STC1	STC1	stanniocalcin 1 [Source:HGNC Symbol;Acc:HGNC:11373]
#INFO:	QUERY:	SULF2	SULF2	sulfatase 2 [Source:HGNC Symbol;Acc:HGNC:20392]
#INFO:	QUERY:	SVEP1	SVEP1	sushi, von Willebrand factor type A, EGF and pentraxin domain containing 1 [Source:HGNC Symbol;Acc:HGNC:15985]
#INFO:	QUERY:	SYNPO2	SYNPO2	synaptopodin 2 [Source:HGNC Symbol;Acc:HGNC:17732]
#INFO:	QUERY:	TAGLN	TAGLN	transgelin [Source:HGNC Symbol;Acc:HGNC:11553]
#INFO:	QUERY:	TENM2	TENM2	teneurin transmembrane protein 2 [Source:HGNC Symbol;Acc:HGNC:29943]
#INFO:	QUERY:	TFPI2	TFPI2	tissue factor pathway inhibitor 2 [Source:HGNC Symbol;Acc:HGNC:11761]
#INFO:	QUERY:	THBS1	THBS1	thrombospondin 1 [Source:HGNC Symbol;Acc:HGNC:11785]
#INFO:	QUERY:	THBS3	THBS3	thrombospondin 3 [Source:HGNC Symbol;Acc:HGNC:11787]
#INFO:	QUERY:	TM4SF20	TM4SF20	transmembrane 4 L six family member 20 [Source:HGNC Symbol;Acc:HGNC:26230]
#INFO:	QUERY:	TMEM158	TMEM158	transmembrane protein 158 (gene/pseudogene) [Source:HGNC Symbol;Acc:HGNC:30293]
#INFO:	QUERY:	TNFAIP3	TNFAIP3	tumor necrosis factor, alpha-induced protein 3 [Source:HGNC Symbol;Acc:HGNC:11896]
#INFO:	QUERY:	TNFAIP6	TNFAIP6	tumor necrosis factor, alpha-induced protein 6 [Source:HGNC Symbol;Acc:HGNC:11898]
#INFO:	QUERY:	TNFRSF11B	TNFRSF11B	tumor necrosis factor receptor superfamily, member 11b [Source:HGNC Symbol;Acc:HGNC:11909]
#INFO:	QUERY:	TPD52L1	TPD52L1	tumor protein D52-like 1 [Source:HGNC Symbol;Acc:HGNC:12006]
#INFO:	QUERY:	TPM1	TPM1	tropomyosin 1 (alpha) [Source:HGNC Symbol;Acc:HGNC:12010]
#INFO:	QUERY:	TPM2	TPM2	tropomyosin 2 (beta) [Source:HGNC Symbol;Acc:HGNC:12011]
#INFO:	QUERY:	TREM1	TREM1	triggering receptor expressed on myeloid cells 1 [Source:HGNC Symbol;Acc:HGNC:17760]
#INFO:	QUERY:	ULBP1	ULBP1	UL16 binding protein 1 [Source:HGNC Symbol;Acc:HGNC:14893]
#INFO:	QUERY:	VCAN	VCAN	versican [Source:HGNC Symbol;Acc:HGNC:2464]
#INFO:	QUERY:	VGLL3	VGLL3	vestigial-like family member 3 [Source:HGNC Symbol;Acc:HGNC:24327]
#INFO:	QUERY:	VTRNA1-1	VTRNA1-1	vault RNA 1-1 [Source:HGNC Symbol;Acc:HGNC:12654]
#INFO:
#INFO:	--- BIOGRID_NOIEA neighbours
#INFO:
#INFO:	BIOGRID_NOIEA NEIGHBOUR:	VDR	vitamin D (1,25- dihydroxyvitamin D3) receptor [Source:HGNC Symbol;Acc:HGNC:12679]
#INFO:	BIOGRID_NOIEA NEIGHBOUR:	SEC23A	Sec23 homolog A (S. cerevisiae) [Source:HGNC Symbol;Acc:HGNC:10701]
#INFO:	BIOGRID_NOIEA NEIGHBOUR:	CD44	CD44 molecule (Indian blood group) [Source:HGNC Symbol;Acc:HGNC:1681]
#INFO:	BIOGRID_NOIEA NEIGHBOUR:	TRAF2	TNF receptor-associated factor 2 [Source:HGNC Symbol;Acc:HGNC:12032]
#INFO:	BIOGRID_NOIEA NEIGHBOUR:	MMP2	matrix metallopeptidase 2 (gelatinase A, 72kDa gelatinase, 72kDa type IV collagenase) [Source:HGNC Symbol;Acc:HGNC:7166]
#INFO:	BIOGRID_NOIEA NEIGHBOUR:	YBX1	Y box binding protein 1 [Source:HGNC Symbol;Acc:HGNC:8014]
#INFO:	BIOGRID_NOIEA NEIGHBOUR:	ERGIC1	endoplasmic reticulum-golgi intermediate compartment (ERGIC) 1 [Source:HGNC Symbol;Acc:HGNC:29205]
#INFO:	BIOGRID_NOIEA NEIGHBOUR:	TPD52	tumor protein D52 [Source:HGNC Symbol;Acc:HGNC:12005]
#INFO:	BIOGRID_NOIEA NEIGHBOUR:	TNIP3	TNFAIP3 interacting protein 3 [Source:HGNC Symbol;Acc:HGNC:19315]
#INFO:	BIOGRID_NOIEA NEIGHBOUR:	KCNMA1	potassium large conductance calcium-activated channel, subfamily M, alpha member 1 [Source:HGNC Symbol;Acc:HGNC:6284]
#INFO:	BIOGRID_NOIEA NEIGHBOUR:	STT3A	STT3A, subunit of the oligosaccharyltransferase complex (catalytic) [Source:HGNC Symbol;Acc:HGNC:6172]
#INFO:	BIOGRID_NOIEA NEIGHBOUR:	UBL4A	ubiquitin-like 4A [Source:HGNC Symbol;Acc:HGNC:12505]
#INFO:	BIOGRID_NOIEA NEIGHBOUR:	CCL21	chemokine (C-C motif) ligand 21 [Source:HGNC Symbol;Acc:HGNC:10620]
#INFO:	BIOGRID_NOIEA NEIGHBOUR:	PLG	plasminogen [Source:HGNC Symbol;Acc:HGNC:9071]
#INFO:	BIOGRID_NOIEA NEIGHBOUR:	RRAD	Ras-related associated with diabetes [Source:HGNC Symbol;Acc:HGNC:10446]
#INFO:	BIOGRID_NOIEA NEIGHBOUR:	CCT4	chaperonin containing TCP1, subunit 4 (delta) [Source:HGNC Symbol;Acc:HGNC:1617]
#INFO:	BIOGRID_NOIEA NEIGHBOUR:	COL3A1	collagen, type III, alpha 1 [Source:HGNC Symbol;Acc:HGNC:2201]
#INFO:	BIOGRID_NOIEA NEIGHBOUR:	ENG	endoglin [Source:HGNC Symbol;Acc:HGNC:3349]
#INFO:	BIOGRID_NOIEA NEIGHBOUR:	TAX1BP1	Tax1 (human T-cell leukemia virus type I) binding protein 1 [Source:HGNC Symbol;Acc:HGNC:11575]
#INFO:	BIOGRID_NOIEA NEIGHBOUR:	COL4A1	collagen, type IV, alpha 1 [Source:HGNC Symbol;Acc:HGNC:2202]
#INFO:	BIOGRID_NOIEA NEIGHBOUR:	RPL10A	ribosomal protein L10a [Source:HGNC Symbol;Acc:HGNC:10299]
#INFO:	BIOGRID_NOIEA NEIGHBOUR:	STUB1	STIP1 homology and U-box containing protein 1, E3 ubiquitin protein ligase [Source:HGNC Symbol;Acc:HGNC:11427]
#INFO:	BIOGRID_NOIEA NEIGHBOUR:	ETFA	electron-transfer-flavoprotein, alpha polypeptide [Source:HGNC Symbol;Acc:HGNC:3481]
#INFO:	BIOGRID_NOIEA NEIGHBOUR:	NCOA3	nuclear receptor coactivator 3 [Source:HGNC Symbol;Acc:HGNC:7670]
#INFO:	BIOGRID_NOIEA NEIGHBOUR:	MAP1B	microtubule-associated protein 1B [Source:HGNC Symbol;Acc:HGNC:6836]
#INFO:	BIOGRID_NOIEA NEIGHBOUR:	UBR1	ubiquitin protein ligase E3 component n-recognin 1 [Source:HGNC Symbol;Acc:HGNC:16808]
#INFO:	BIOGRID_NOIEA NEIGHBOUR:	IRAK1	interleukin-1 receptor-associated kinase 1 [Source:HGNC Symbol;Acc:HGNC:6112]
#INFO:	BIOGRID_NOIEA NEIGHBOUR:	MRPS7	mitochondrial ribosomal protein S7 [Source:HGNC Symbol;Acc:HGNC:14499]
#INFO:	BIOGRID_NOIEA NEIGHBOUR:	CNN2	calponin 2 [Source:HGNC Symbol;Acc:HGNC:2156]
#INFO:	BIOGRID_NOIEA NEIGHBOUR:	GTF2F2	general transcription factor IIF, polypeptide 2, 30kDa [Source:HGNC Symbol;Acc:HGNC:4653]
#INFO:	BIOGRID_NOIEA NEIGHBOUR:	PSMD1	proteasome (prosome, macropain) 26S subunit, non-ATPase, 1 [Source:HGNC Symbol;Acc:HGNC:9554]
#INFO:	BIOGRID_NOIEA NEIGHBOUR:	RBM15	RNA binding motif protein 15 [Source:HGNC Symbol;Acc:HGNC:14959]
#INFO:	BIOGRID_NOIEA NEIGHBOUR:	CCL5	chemokine (C-C motif) ligand 5 [Source:HGNC Symbol;Acc:HGNC:10632]
#INFO:	BIOGRID_NOIEA NEIGHBOUR:	SUMO1	small ubiquitin-like modifier 1 [Source:HGNC Symbol;Acc:HGNC:12502]
#INFO:	BIOGRID_NOIEA NEIGHBOUR:	TP53	tumor protein p53 [Source:HGNC Symbol;Acc:HGNC:11998]
#INFO:	BIOGRID_NOIEA NEIGHBOUR:	CUL4B	cullin 4B [Source:HGNC Symbol;Acc:HGNC:2555]
#INFO:	BIOGRID_NOIEA NEIGHBOUR:	LUM	lumican [Source:HGNC Symbol;Acc:HGNC:6724]
#INFO:	BIOGRID_NOIEA NEIGHBOUR:	PELI2	pellino E3 ubiquitin protein ligase family member 2 [Source:HGNC Symbol;Acc:HGNC:8828]
#INFO:	BIOGRID_NOIEA NEIGHBOUR:	YWHAH	tyrosine 3-monooxygenase/tryptophan 5-monooxygenase activation protein, eta [Source:HGNC Symbol;Acc:HGNC:12853]
#INFO:	BIOGRID_NOIEA NEIGHBOUR:	DDB1	damage-specific DNA binding protein 1, 127kDa [Source:HGNC Symbol;Acc:HGNC:2717]
#INFO:	BIOGRID_NOIEA NEIGHBOUR:	RNH1	ribonuclease/angiogenin inhibitor 1 [Source:HGNC Symbol;Acc:HGNC:10074]
#INFO:	BIOGRID_NOIEA NEIGHBOUR:	PPP6R3	protein phosphatase 6, regulatory subunit 3 [Source:HGNC Symbol;Acc:HGNC:1173]
#INFO:	BIOGRID_NOIEA NEIGHBOUR:	EP300	E1A binding protein p300 [Source:HGNC Symbol;Acc:HGNC:3373]
#INFO:	BIOGRID_NOIEA NEIGHBOUR:	AXIN1	axin 1 [Source:HGNC Symbol;Acc:HGNC:903]
#INFO:	BIOGRID_NOIEA NEIGHBOUR:	MALT1	mucosa associated lymphoid tissue lymphoma translocation gene 1 [Source:HGNC Symbol;Acc:HGNC:6819]
#INFO:	BIOGRID_NOIEA NEIGHBOUR:	MDC1	mediator of DNA-damage checkpoint 1 [Source:HGNC Symbol;Acc:HGNC:21163]
#INFO:	BIOGRID_NOIEA NEIGHBOUR:	MITF	microphthalmia-associated transcription factor [Source:HGNC Symbol;Acc:HGNC:7105]
#INFO:	BIOGRID_NOIEA NEIGHBOUR:	MATN2	matrilin 2 [Source:HGNC Symbol;Acc:HGNC:6908]
#INFO:	BIOGRID_NOIEA NEIGHBOUR:	HNF1A	HNF1 homeobox A [Source:HGNC Symbol;Acc:HGNC:11621]
#INFO:	BIOGRID_NOIEA NEIGHBOUR:	JUND	jun D proto-oncogene [Source:HGNC Symbol;Acc:HGNC:6206]
#INFO:	BIOGRID_NOIEA NEIGHBOUR:	ARL6IP4	ADP-ribosylation factor-like 6 interacting protein 4 [Source:HGNC Symbol;Acc:HGNC:18076]
#INFO:	BIOGRID_NOIEA NEIGHBOUR:	NID1	nidogen 1 [Source:HGNC Symbol;Acc:HGNC:7821]
#INFO:	BIOGRID_NOIEA NEIGHBOUR:	TICAM1	toll-like receptor adaptor molecule 1 [Source:HGNC Symbol;Acc:HGNC:18348]
#INFO:	BIOGRID_NOIEA NEIGHBOUR:	ZC3H12A	zinc finger CCCH-type containing 12A [Source:HGNC Symbol;Acc:HGNC:26259]
#INFO:	BIOGRID_NOIEA NEIGHBOUR:	TNF	tumor necrosis factor [Source:HGNC Symbol;Acc:HGNC:11892]
#INFO:	BIOGRID_NOIEA NEIGHBOUR:	RABIF	RAB interacting factor [Source:HGNC Symbol;Acc:HGNC:9797]
#INFO:	BIOGRID_NOIEA NEIGHBOUR:	PSMC5	proteasome (prosome, macropain) 26S subunit, ATPase, 5 [Source:HGNC Symbol;Acc:HGNC:9552]
#INFO:	BIOGRID_NOIEA NEIGHBOUR:	TYROBP	TYRO protein tyrosine kinase binding protein [Source:HGNC Symbol;Acc:HGNC:12449]
#INFO:	BIOGRID_NOIEA NEIGHBOUR:	ERG	v-ets avian erythroblastosis virus E26 oncogene homolog [Source:HGNC Symbol;Acc:HGNC:3446]
#INFO:	BIOGRID_NOIEA NEIGHBOUR:	CARM1	coactivator-associated arginine methyltransferase 1 [Source:HGNC Symbol;Acc:HGNC:23393]
#INFO:	BIOGRID_NOIEA NEIGHBOUR:	IKBKG	inhibitor of kappa light polypeptide gene enhancer in B-cells, kinase gamma [Source:HGNC Symbol;Acc:HGNC:5961]
#INFO:	BIOGRID_NOIEA NEIGHBOUR:	NDUFS1	NADH dehydrogenase (ubiquinone) Fe-S protein 1, 75kDa (NADH-coenzyme Q reductase) [Source:HGNC Symbol;Acc:HGNC:7707]
#INFO:	BIOGRID_NOIEA NEIGHBOUR:	PPP4R2	protein phosphatase 4, regulatory subunit 2 [Source:HGNC Symbol;Acc:HGNC:18296]
#INFO:	BIOGRID_NOIEA NEIGHBOUR:	MYD88	myeloid differentiation primary response 88 [Source:HGNC Symbol;Acc:HGNC:7562]
#INFO:	BIOGRID_NOIEA NEIGHBOUR:	PML	promyelocytic leukemia [Source:HGNC Symbol;Acc:HGNC:9113]
#INFO:	BIOGRID_NOIEA NEIGHBOUR:	YWHAG	tyrosine 3-monooxygenase/tryptophan 5-monooxygenase activation protein, gamma [Source:HGNC Symbol;Acc:HGNC:12852]
#INFO:	BIOGRID_NOIEA NEIGHBOUR:	RNF14	ring finger protein 14 [Source:HGNC Symbol;Acc:HGNC:10058]
#INFO:	BIOGRID_NOIEA NEIGHBOUR:	CD4	CD4 molecule [Source:HGNC Symbol;Acc:HGNC:1678]
#INFO:	BIOGRID_NOIEA NEIGHBOUR:	SRA1	steroid receptor RNA activator 1 [Source:HGNC Symbol;Acc:HGNC:11281]
#INFO:	BIOGRID_NOIEA NEIGHBOUR:	ZYX	zyxin [Source:HGNC Symbol;Acc:HGNC:13200]
#INFO:	BIOGRID_NOIEA NEIGHBOUR:	TPD52L2	tumor protein D52-like 2 [Source:HGNC Symbol;Acc:HGNC:12007]
#INFO:	BIOGRID_NOIEA NEIGHBOUR:	TRAF6	TNF receptor-associated factor 6, E3 ubiquitin protein ligase [Source:HGNC Symbol;Acc:HGNC:12036]
#INFO:	BIOGRID_NOIEA NEIGHBOUR:	SULT1A1	sulfotransferase family, cytosolic, 1A, phenol-preferring, member 1 [Source:HGNC Symbol;Acc:HGNC:11453]
#INFO:	BIOGRID_NOIEA NEIGHBOUR:	RBCK1	RanBP-type and C3HC4-type zinc finger containing 1 [Source:HGNC Symbol;Acc:HGNC:15864]
#INFO:	BIOGRID_NOIEA NEIGHBOUR:	CREBBP	CREB binding protein [Source:HGNC Symbol;Acc:HGNC:2348]
#INFO:	BIOGRID_NOIEA NEIGHBOUR:	COPS7A	COP9 signalosome subunit 7A [Source:HGNC Symbol;Acc:HGNC:16758]
#INFO:	BIOGRID_NOIEA NEIGHBOUR:	ITGB1	integrin, beta 1 (fibronectin receptor, beta polypeptide, antigen CD29 includes MDF2, MSK12) [Source:HGNC Symbol;Acc:HGNC:6153]
#INFO:	BIOGRID_NOIEA NEIGHBOUR:	YAE1D1	Yae1 domain containing 1 [Source:HGNC Symbol;Acc:HGNC:24857]
#INFO:	BIOGRID_NOIEA NEIGHBOUR:	CUL2	cullin 2 [Source:HGNC Symbol;Acc:HGNC:2552]
#INFO:	BIOGRID_NOIEA NEIGHBOUR:	ANP32E	acidic (leucine-rich) nuclear phosphoprotein 32 family, member E [Source:HGNC Symbol;Acc:HGNC:16673]
#INFO:	BIOGRID_NOIEA NEIGHBOUR:	PDGFB	platelet-derived growth factor beta polypeptide [Source:HGNC Symbol;Acc:HGNC:8800]
#INFO:	BIOGRID_NOIEA NEIGHBOUR:	RPL7A	ribosomal protein L7a [Source:HGNC Symbol;Acc:HGNC:10364]
#INFO:	BIOGRID_NOIEA NEIGHBOUR:	SELP	selectin P (granule membrane protein 140kDa, antigen CD62) [Source:HGNC Symbol;Acc:HGNC:10721]
#INFO:	BIOGRID_NOIEA NEIGHBOUR:	JAK3	Janus kinase 3 [Source:HGNC Symbol;Acc:HGNC:6193]
#INFO:	BIOGRID_NOIEA NEIGHBOUR:	TIRAP	toll-interleukin 1 receptor (TIR) domain containing adaptor protein [Source:HGNC Symbol;Acc:HGNC:17192]
#INFO:	BIOGRID_NOIEA NEIGHBOUR:	SUMO3	small ubiquitin-like modifier 3 [Source:HGNC Symbol;Acc:HGNC:11124]
#INFO:	BIOGRID_NOIEA NEIGHBOUR:	NONO	non-POU domain containing, octamer-binding [Source:HGNC Symbol;Acc:HGNC:7871]
#INFO:	BIOGRID_NOIEA NEIGHBOUR:	PKD1	polycystic kidney disease 1 (autosomal dominant) [Source:HGNC Symbol;Acc:HGNC:9008]
#INFO:	BIOGRID_NOIEA NEIGHBOUR:	ITGAV	integrin, alpha V [Source:HGNC Symbol;Acc:HGNC:6150]
#INFO:	BIOGRID_NOIEA NEIGHBOUR:	CCDC50	coiled-coil domain containing 50 [Source:HGNC Symbol;Acc:HGNC:18111]
#INFO:	BIOGRID_NOIEA NEIGHBOUR:	RNF31	ring finger protein 31 [Source:HGNC Symbol;Acc:HGNC:16031]
#INFO:	BIOGRID_NOIEA NEIGHBOUR:	ITCH	itchy E3 ubiquitin protein ligase [Source:HGNC Symbol;Acc:HGNC:13890]
#INFO:	BIOGRID_NOIEA NEIGHBOUR:	IRF7	interferon regulatory factor 7 [Source:HGNC Symbol;Acc:HGNC:6122]
#INFO:	BIOGRID_NOIEA NEIGHBOUR:	HECTD1	HECT domain containing E3 ubiquitin protein ligase 1 [Source:HGNC Symbol;Acc:HGNC:20157]
#INFO:	BIOGRID_NOIEA NEIGHBOUR:	PELI3	pellino E3 ubiquitin protein ligase family member 3 [Source:HGNC Symbol;Acc:HGNC:30010]
#INFO:	BIOGRID_NOIEA NEIGHBOUR:	AUP1	ancient ubiquitous protein 1 [Source:HGNC Symbol;Acc:HGNC:891]
#INFO:	BIOGRID_NOIEA NEIGHBOUR:	SET	SET nuclear proto-oncogene [Source:HGNC Symbol;Acc:HGNC:10760]
#INFO:	BIOGRID_NOIEA NEIGHBOUR:	TPM4	tropomyosin 4 [Source:HGNC Symbol;Acc:HGNC:12013]
#INFO:	BIOGRID_NOIEA NEIGHBOUR:	COPS5	COP9 signalosome subunit 5 [Source:HGNC Symbol;Acc:HGNC:2240]
#INFO:	BIOGRID_NOIEA NEIGHBOUR:	BCAN	brevican [Source:HGNC Symbol;Acc:HGNC:23059]
#INFO:	BIOGRID_NOIEA NEIGHBOUR:	LAPTM5	lysosomal protein transmembrane 5 [Source:HGNC Symbol;Acc:HGNC:29612]
#INFO:	BIOGRID_NOIEA NEIGHBOUR:	ELAVL1	ELAV like RNA binding protein 1 [Source:HGNC Symbol;Acc:HGNC:3312]
#INFO:	BIOGRID_NOIEA NEIGHBOUR:	BRCA1	breast cancer 1, early onset [Source:HGNC Symbol;Acc:HGNC:1100]
#INFO:	BIOGRID_NOIEA NEIGHBOUR:	NCOA2	nuclear receptor coactivator 2 [Source:HGNC Symbol;Acc:HGNC:7669]
#INFO:	BIOGRID_NOIEA NEIGHBOUR:	SARM1	sterile alpha and TIR motif containing 1 [Source:HGNC Symbol;Acc:HGNC:17074]
#INFO:	BIOGRID_NOIEA NEIGHBOUR:	ABL2	ABL proto-oncogene 2, non-receptor tyrosine kinase [Source:HGNC Symbol;Acc:HGNC:77]
#INFO:	BIOGRID_NOIEA NEIGHBOUR:	BMPR2	bone morphogenetic protein receptor, type II (serine/threonine kinase) [Source:HGNC Symbol;Acc:HGNC:1078]
#INFO:	BIOGRID_NOIEA NEIGHBOUR:	SOSTDC1	sclerostin domain containing 1 [Source:HGNC Symbol;Acc:HGNC:21748]
#INFO:	BIOGRID_NOIEA NEIGHBOUR:	SHARPIN	SHANK-associated RH domain interactor [Source:HGNC Symbol;Acc:HGNC:25321]
#INFO:	BIOGRID_NOIEA NEIGHBOUR:	CUL4A	cullin 4A [Source:HGNC Symbol;Acc:HGNC:2554]
#INFO:	BIOGRID_NOIEA NEIGHBOUR:	STAM	signal transducing adaptor molecule (SH3 domain and ITAM motif) 1 [Source:HGNC Symbol;Acc:HGNC:11357]
#INFO:	BIOGRID_NOIEA NEIGHBOUR:	AKT1	v-akt murine thymoma viral oncogene homolog 1 [Source:HGNC Symbol;Acc:HGNC:391]
#INFO:	BIOGRID_NOIEA NEIGHBOUR:	LAMP1	lysosomal-associated membrane protein 1 [Source:HGNC Symbol;Acc:HGNC:6499]
#INFO:	BIOGRID_NOIEA NEIGHBOUR:	GPR135	G protein-coupled receptor 135 [Source:HGNC Symbol;Acc:HGNC:19991]
#INFO:	BIOGRID_NOIEA NEIGHBOUR:	MAP3K5	mitogen-activated protein kinase kinase kinase 5 [Source:HGNC Symbol;Acc:HGNC:6857]
#INFO:	BIOGRID_NOIEA NEIGHBOUR:	CAND1	cullin-associated and neddylation-dissociated 1 [Source:HGNC Symbol;Acc:HGNC:30688]
#INFO:	BIOGRID_NOIEA NEIGHBOUR:	JAK2	Janus kinase 2 [Source:HGNC Symbol;Acc:HGNC:6192]
#INFO:	BIOGRID_NOIEA NEIGHBOUR:	PDLIM7	PDZ and LIM domain 7 (enigma) [Source:HGNC Symbol;Acc:HGNC:22958]
#INFO:	BIOGRID_NOIEA NEIGHBOUR:	MAPK6	mitogen-activated protein kinase 6 [Source:HGNC Symbol;Acc:HGNC:6879]
#INFO:	BIOGRID_NOIEA NEIGHBOUR:	CHUK	conserved helix-loop-helix ubiquitous kinase [Source:HGNC Symbol;Acc:HGNC:1974]
#INFO:	BIOGRID_NOIEA NEIGHBOUR:	MAF	v-maf avian musculoaponeurotic fibrosarcoma oncogene homolog [Source:HGNC Symbol;Acc:HGNC:6776]
#INFO:	BIOGRID_NOIEA NEIGHBOUR:	TBK1	TANK-binding kinase 1 [Source:HGNC Symbol;Acc:HGNC:11584]
#INFO:	BIOGRID_NOIEA NEIGHBOUR:	MYO1A	myosin IA [Source:HGNC Symbol;Acc:HGNC:7595]
#INFO:	BIOGRID_NOIEA NEIGHBOUR:	BMPR1A	bone morphogenetic protein receptor, type IA [Source:HGNC Symbol;Acc:HGNC:1076]
#INFO:	BIOGRID_NOIEA NEIGHBOUR:	MCM6	minichromosome maintenance complex component 6 [Source:HGNC Symbol;Acc:HGNC:6949]
#INFO:	BIOGRID_NOIEA NEIGHBOUR:	TNFRSF1A	tumor necrosis factor receptor superfamily, member 1A [Source:HGNC Symbol;Acc:HGNC:11916]
#INFO:	BIOGRID_NOIEA NEIGHBOUR:	NOP56	NOP56 ribonucleoprotein [Source:HGNC Symbol;Acc:HGNC:15911]
#INFO:	BIOGRID_NOIEA NEIGHBOUR:	SGSM2	small G protein signaling modulator 2 [Source:HGNC Symbol;Acc:HGNC:29026]
#INFO:	BIOGRID_NOIEA NEIGHBOUR:	SRXN1	sulfiredoxin 1 [Source:HGNC Symbol;Acc:HGNC:16132]
#INFO:	BIOGRID_NOIEA NEIGHBOUR:	MAPK1	mitogen-activated protein kinase 1 [Source:HGNC Symbol;Acc:HGNC:6871]
#INFO:	BIOGRID_NOIEA NEIGHBOUR:	LAMB1	laminin, beta 1 [Source:HGNC Symbol;Acc:HGNC:6486]
#INFO:	BIOGRID_NOIEA NEIGHBOUR:	SUMO2	small ubiquitin-like modifier 2 [Source:HGNC Symbol;Acc:HGNC:11125]
#INFO:	BIOGRID_NOIEA NEIGHBOUR:	CCR5	chemokine (C-C motif) receptor 5 (gene/pseudogene) [Source:HGNC Symbol;Acc:HGNC:1606]
#INFO:	BIOGRID_NOIEA NEIGHBOUR:	CCL20	chemokine (C-C motif) ligand 20 [Source:HGNC Symbol;Acc:HGNC:10619]
#INFO:	BIOGRID_NOIEA NEIGHBOUR:	GTF2E2	general transcription factor IIE, polypeptide 2, beta 34kDa [Source:HGNC Symbol;Acc:HGNC:4651]
#INFO:	BIOGRID_NOIEA NEIGHBOUR:	ELANE	elastase, neutrophil expressed [Source:HGNC Symbol;Acc:HGNC:3309]
#INFO:	BIOGRID_NOIEA NEIGHBOUR:	MYH10	myosin, heavy chain 10, non-muscle [Source:HGNC Symbol;Acc:HGNC:7568]
#INFO:	BIOGRID_NOIEA NEIGHBOUR:	RPS26	ribosomal protein S26 [Source:HGNC Symbol;Acc:HGNC:10414]
#INFO:	BIOGRID_NOIEA NEIGHBOUR:	TNNT2	troponin T type 2 (cardiac) [Source:HGNC Symbol;Acc:HGNC:11949]
#INFO:	BIOGRID_NOIEA NEIGHBOUR:	BARD1	BRCA1 associated RING domain 1 [Source:HGNC Symbol;Acc:HGNC:952]
#INFO:	BIOGRID_NOIEA NEIGHBOUR:	F2	coagulation factor II (thrombin) [Source:HGNC Symbol;Acc:HGNC:3535]
#INFO:	BIOGRID_NOIEA NEIGHBOUR:	RPS23	ribosomal protein S23 [Source:HGNC Symbol;Acc:HGNC:10410]
#INFO:	BIOGRID_NOIEA NEIGHBOUR:	PDIA3	protein disulfide isomerase family A, member 3 [Source:HGNC Symbol;Acc:HGNC:4606]
#INFO:	BIOGRID_NOIEA NEIGHBOUR:	THOC1	THO complex 1 [Source:HGNC Symbol;Acc:HGNC:19070]
#INFO:	BIOGRID_NOIEA NEIGHBOUR:	LRP1	low density lipoprotein receptor-related protein 1 [Source:HGNC Symbol;Acc:HGNC:6692]
#INFO:	BIOGRID_NOIEA NEIGHBOUR:	ADCK3	aarF domain containing kinase 3 [Source:HGNC Symbol;Acc:HGNC:16812]
#INFO:	BIOGRID_NOIEA NEIGHBOUR:	KXD1	KxDL motif containing 1 [Source:HGNC Symbol;Acc:HGNC:28420]
#INFO:	BIOGRID_NOIEA NEIGHBOUR:	MYH11	myosin, heavy chain 11, smooth muscle [Source:HGNC Symbol;Acc:HGNC:7569]
#INFO:	BIOGRID_NOIEA NEIGHBOUR:	CCT5	chaperonin containing TCP1, subunit 5 (epsilon) [Source:HGNC Symbol;Acc:HGNC:1618]
#INFO:	BIOGRID_NOIEA NEIGHBOUR:	PTPN11	protein tyrosine phosphatase, non-receptor type 11 [Source:HGNC Symbol;Acc:HGNC:9644]
#INFO:	BIOGRID_NOIEA NEIGHBOUR:	SMAD3	SMAD family member 3 [Source:HGNC Symbol;Acc:HGNC:6769]
#INFO:	BIOGRID_NOIEA NEIGHBOUR:	ATF3	activating transcription factor 3 [Source:HGNC Symbol;Acc:HGNC:785]
#INFO:	BIOGRID_NOIEA NEIGHBOUR:	OCLN	occludin [Source:HGNC Symbol;Acc:HGNC:8104]
#INFO:	BIOGRID_NOIEA NEIGHBOUR:	ATP13A2	ATPase type 13A2 [Source:HGNC Symbol;Acc:HGNC:30213]
#INFO:	BIOGRID_NOIEA NEIGHBOUR:	SPI1	Spi-1 proto-oncogene [Source:HGNC Symbol;Acc:HGNC:11241]
#INFO:	BIOGRID_NOIEA NEIGHBOUR:	HDAC1	histone deacetylase 1 [Source:HGNC Symbol;Acc:HGNC:4852]
#INFO:	BIOGRID_NOIEA NEIGHBOUR:	ATP5I	ATP synthase, H+ transporting, mitochondrial Fo complex, subunit E [Source:HGNC Symbol;Acc:HGNC:846]
#INFO:	BIOGRID_NOIEA NEIGHBOUR:	SELL	selectin L [Source:HGNC Symbol;Acc:HGNC:10720]
#INFO:	BIOGRID_NOIEA NEIGHBOUR:	MDM2	MDM2 proto-oncogene, E3 ubiquitin protein ligase [Source:HGNC Symbol;Acc:HGNC:6973]
#INFO:	BIOGRID_NOIEA NEIGHBOUR:	FASTKD5	FAST kinase domains 5 [Source:HGNC Symbol;Acc:HGNC:25790]
#INFO:	BIOGRID_NOIEA NEIGHBOUR:	NCF1	neutrophil cytosolic factor 1 [Source:HGNC Symbol;Acc:HGNC:7660]
#INFO:	BIOGRID_NOIEA NEIGHBOUR:	IRAK3	interleukin-1 receptor-associated kinase 3 [Source:HGNC Symbol;Acc:HGNC:17020]
#INFO:	BIOGRID_NOIEA NEIGHBOUR:	CTNNB1	catenin (cadherin-associated protein), beta 1, 88kDa [Source:HGNC Symbol;Acc:HGNC:2514]
#INFO:	BIOGRID_NOIEA NEIGHBOUR:	EGFR	epidermal growth factor receptor [Source:HGNC Symbol;Acc:HGNC:3236]
#INFO:	BIOGRID_NOIEA NEIGHBOUR:	DAZAP2	DAZ associated protein 2 [Source:HGNC Symbol;Acc:HGNC:2684]
#INFO:	BIOGRID_NOIEA NEIGHBOUR:	GAMT	guanidinoacetate N-methyltransferase [Source:HGNC Symbol;Acc:HGNC:4136]
#INFO:	BIOGRID_NOIEA NEIGHBOUR:	SIRT1	sirtuin 1 [Source:HGNC Symbol;Acc:HGNC:14929]
#INFO:	BIOGRID_NOIEA NEIGHBOUR:	IKBKB	inhibitor of kappa light polypeptide gene enhancer in B-cells, kinase beta [Source:HGNC Symbol;Acc:HGNC:5960]
#INFO:	BIOGRID_NOIEA NEIGHBOUR:	CAV2	caveolin 2 [Source:HGNC Symbol;Acc:HGNC:1528]
#INFO:	BIOGRID_NOIEA NEIGHBOUR:	DNMBP	dynamin binding protein [Source:HGNC Symbol;Acc:HGNC:30373]
#INFO:	BIOGRID_NOIEA NEIGHBOUR:	BCL3	B-cell CLL/lymphoma 3 [Source:HGNC Symbol;Acc:HGNC:998]
#INFO:	BIOGRID_NOIEA NEIGHBOUR:	TGFBR1	transforming growth factor, beta receptor 1 [Source:HGNC Symbol;Acc:HGNC:11772]
#INFO:	BIOGRID_NOIEA NEIGHBOUR:	NCOR2	nuclear receptor corepressor 2 [Source:HGNC Symbol;Acc:HGNC:7673]
#INFO:	BIOGRID_NOIEA NEIGHBOUR:	ST13	suppression of tumorigenicity 13 (colon carcinoma) (Hsp70 interacting protein) [Source:HGNC Symbol;Acc:HGNC:11343]
#INFO:	BIOGRID_NOIEA NEIGHBOUR:	SP1	Sp1 transcription factor [Source:HGNC Symbol;Acc:HGNC:11205]
#INFO:	BIOGRID_NOIEA NEIGHBOUR:	ITGB3	Integrin beta {ECO:0000256|RuleBase:RU000633} [Source:UniProtKB/TrEMBL;Acc:B4DTY9]
#INFO:	BIOGRID_NOIEA NEIGHBOUR:	APPL2	adaptor protein, phosphotyrosine interaction, PH domain and leucine zipper containing 2 [Source:HGNC Symbol;Acc:HGNC:18242]
#INFO:	BIOGRID_NOIEA NEIGHBOUR:	TCL1A	T-cell leukemia/lymphoma 1A [Source:HGNC Symbol;Acc:HGNC:11648]
#INFO:	BIOGRID_NOIEA NEIGHBOUR:	UBE2I	ubiquitin-conjugating enzyme E2I [Source:HGNC Symbol;Acc:HGNC:12485]
#INFO:	BIOGRID_NOIEA NEIGHBOUR:	HAX1	HCLS1 associated protein X-1 [Source:HGNC Symbol;Acc:HGNC:16915]
#INFO:	BIOGRID_NOIEA NEIGHBOUR:	BMPR1B	bone morphogenetic protein receptor, type IB [Source:HGNC Symbol;Acc:HGNC:1077]
#INFO:	BIOGRID_NOIEA NEIGHBOUR:	ACTA1	actin, alpha 1, skeletal muscle [Source:HGNC Symbol;Acc:HGNC:129]
#INFO:	BIOGRID_NOIEA NEIGHBOUR:	VWF	von Willebrand factor [Source:HGNC Symbol;Acc:HGNC:12726]
#INFO:	BIOGRID_NOIEA NEIGHBOUR:	GTF2F1	general transcription factor IIF, polypeptide 1, 74kDa [Source:HGNC Symbol;Acc:HGNC:4652]
#INFO:	BIOGRID_NOIEA NEIGHBOUR:	RPS15A	ribosomal protein S15a [Source:HGNC Symbol;Acc:HGNC:10389]
#INFO:	BIOGRID_NOIEA NEIGHBOUR:	TAF1	TAF1 RNA polymerase II, TATA box binding protein (TBP)-associated factor, 210kDa-like [Source:HGNC Symbol;Acc:HGNC:18056]
#INFO:	BIOGRID_NOIEA NEIGHBOUR:	YTHDF1	YTH domain family, member 1 [Source:HGNC Symbol;Acc:HGNC:15867]
#INFO:	BIOGRID_NOIEA NEIGHBOUR:	ATP5C1	ATP synthase, H+ transporting, mitochondrial F1 complex, gamma polypeptide 1 [Source:HGNC Symbol;Acc:HGNC:833]
#INFO:	BIOGRID_NOIEA NEIGHBOUR:	BAG3	BCL2-associated athanogene 3 [Source:HGNC Symbol;Acc:HGNC:939]
#INFO:	BIOGRID_NOIEA NEIGHBOUR:	POMGNT1	protein O-linked mannose N-acetylglucosaminyltransferase 1 (beta 1,2-) [Source:HGNC Symbol;Acc:HGNC:19139]
#INFO:	BIOGRID_NOIEA NEIGHBOUR:	FSCN1	fascin actin-bundling protein 1 [Source:HGNC Symbol;Acc:HGNC:11148]
#INFO:	BIOGRID_NOIEA NEIGHBOUR:	CXCR3	chemokine (C-X-C motif) receptor 3 [Source:HGNC Symbol;Acc:HGNC:4540]
#INFO:	BIOGRID_NOIEA NEIGHBOUR:	P4HB	prolyl 4-hydroxylase, beta polypeptide [Source:HGNC Symbol;Acc:HGNC:8548]
#INFO:	BIOGRID_NOIEA NEIGHBOUR:	THOC2	THO complex 2 [Source:HGNC Symbol;Acc:HGNC:19073]
#INFO:	BIOGRID_NOIEA NEIGHBOUR:	MAG	myelin associated glycoprotein [Source:HGNC Symbol;Acc:HGNC:6783]
#INFO:	BIOGRID_NOIEA NEIGHBOUR:	USP14	ubiquitin specific peptidase 14 (tRNA-guanine transglycosylase) [Source:HGNC Symbol;Acc:HGNC:12612]
#INFO:	BIOGRID_NOIEA NEIGHBOUR:	RBX1	ring-box 1, E3 ubiquitin protein ligase [Source:HGNC Symbol;Acc:HGNC:9928]
#INFO:	BIOGRID_NOIEA NEIGHBOUR:	PF4	platelet factor 4 [Source:HGNC Symbol;Acc:HGNC:8861]
#INFO:	BIOGRID_NOIEA NEIGHBOUR:	CABP1	calcium binding protein 1 [Source:HGNC Symbol;Acc:HGNC:1384]
#INFO:	BIOGRID_NOIEA NEIGHBOUR:	GRHPR	glyoxylate reductase/hydroxypyruvate reductase [Source:HGNC Symbol;Acc:HGNC:4570]
#INFO:	BIOGRID_NOIEA NEIGHBOUR:	DSTN	destrin (actin depolymerizing factor) [Source:HGNC Symbol;Acc:HGNC:15750]
#INFO:	BIOGRID_NOIEA NEIGHBOUR:	MYO1C	myosin IC [Source:HGNC Symbol;Acc:HGNC:7597]
#INFO:	BIOGRID_NOIEA NEIGHBOUR:	FADD	Fas (TNFRSF6)-associated via death domain [Source:HGNC Symbol;Acc:HGNC:3573]
#INFO:	BIOGRID_NOIEA NEIGHBOUR:	YWHAE	tyrosine 3-monooxygenase/tryptophan 5-monooxygenase activation protein, epsilon [Source:HGNC Symbol;Acc:HGNC:12851]
#INFO:	BIOGRID_NOIEA NEIGHBOUR:	SKIL	SKI-like proto-oncogene [Source:HGNC Symbol;Acc:HGNC:10897]
#INFO:	BIOGRID_NOIEA NEIGHBOUR:	TAF1L	TAF1 RNA polymerase II, TATA box binding protein (TBP)-associated factor, 210kDa-like [Source:HGNC Symbol;Acc:HGNC:18056]
#INFO:	BIOGRID_NOIEA NEIGHBOUR:	ESR1	estrogen receptor 1 [Source:HGNC Symbol;Acc:HGNC:3467]
#INFO:	BIOGRID_NOIEA NEIGHBOUR:	RLIM	ring finger protein, LIM domain interacting [Source:HGNC Symbol;Acc:HGNC:13429]
#INFO:	BIOGRID_NOIEA NEIGHBOUR:	SDC1	syndecan 1 [Source:HGNC Symbol;Acc:HGNC:10658]
#INFO:	BIOGRID_NOIEA NEIGHBOUR:	NACA	nascent polypeptide-associated complex alpha subunit [Source:HGNC Symbol;Acc:HGNC:7629]
#INFO:	BIOGRID_NOIEA NEIGHBOUR:	HSPA1A	heat shock 70kDa protein 1A [Source:HGNC Symbol;Acc:HGNC:5232]
#INFO:	BIOGRID_NOIEA NEIGHBOUR:	TPM3	tropomyosin 3 [Source:HGNC Symbol;Acc:HGNC:12012]
#INFO:	BIOGRID_NOIEA NEIGHBOUR:	SNRNP200	small nuclear ribonucleoprotein 200kDa (U5) [Source:HGNC Symbol;Acc:HGNC:30859]
#INFO:	BIOGRID_NOIEA NEIGHBOUR:	FGA	fibrinogen alpha chain [Source:HGNC Symbol;Acc:HGNC:3661]
#INFO:	BIOGRID_NOIEA NEIGHBOUR:	MAPK7	mitogen-activated protein kinase 7 [Source:HGNC Symbol;Acc:HGNC:6880]
#INFO:	BIOGRID_NOIEA NEIGHBOUR:	SUMO4	small ubiquitin-like modifier 4 [Source:HGNC Symbol;Acc:HGNC:21181]
#INFO:	BIOGRID_NOIEA NEIGHBOUR:	DDIT3	DNA-damage-inducible transcript 3 [Source:HGNC Symbol;Acc:HGNC:2726]
#INFO:	BIOGRID_NOIEA NEIGHBOUR:	NUDCD2	NudC domain containing 2 [Source:HGNC Symbol;Acc:HGNC:30535]
#INFO:	BIOGRID_NOIEA NEIGHBOUR:	TXN	thioredoxin [Source:HGNC Symbol;Acc:HGNC:12435]
#INFO:	BIOGRID_NOIEA NEIGHBOUR:	SPARC	secreted protein, acidic, cysteine-rich (osteonectin) [Source:HGNC Symbol;Acc:HGNC:11219]
#INFO:	BIOGRID_NOIEA NEIGHBOUR:	FBXO3	F-box protein 3 [Source:HGNC Symbol;Acc:HGNC:13582]
#INFO:	BIOGRID_NOIEA NEIGHBOUR:	PTK2	protein tyrosine kinase 2 [Source:HGNC Symbol;Acc:HGNC:9611]
#INFO:	BIOGRID_NOIEA NEIGHBOUR:	IGFBP3	insulin-like growth factor binding protein 3 [Source:HGNC Symbol;Acc:HGNC:5472]
#INFO:	BIOGRID_NOIEA NEIGHBOUR:	TRIM2	tripartite motif containing 2 [Source:HGNC Symbol;Acc:HGNC:15974]
#INFO:	BIOGRID_NOIEA NEIGHBOUR:	COL5A1	collagen, type V, alpha 1 [Source:HGNC Symbol;Acc:HGNC:2209]
#INFO:	BIOGRID_NOIEA NEIGHBOUR:	TOLLIP	toll interacting protein [Source:HGNC Symbol;Acc:HGNC:16476]
#INFO:	BIOGRID_NOIEA NEIGHBOUR:	TRIM3	tripartite motif containing 3 [Source:HGNC Symbol;Acc:HGNC:10064]
#INFO:	BIOGRID_NOIEA NEIGHBOUR:	RPA2	replication protein A2, 32kDa [Source:HGNC Symbol;Acc:HGNC:10290]
#INFO:	BIOGRID_NOIEA NEIGHBOUR:	SHBG	sex hormone-binding globulin [Source:HGNC Symbol;Acc:HGNC:10839]
#INFO:	BIOGRID_NOIEA NEIGHBOUR:	PAK6	p21 protein (Cdc42/Rac)-activated kinase 6 [Source:HGNC Symbol;Acc:HGNC:16061]
#INFO:	BIOGRID_NOIEA NEIGHBOUR:	DERL1	derlin 1 [Source:HGNC Symbol;Acc:HGNC:28454]
#INFO:	BIOGRID_NOIEA NEIGHBOUR:	PDGFA	platelet-derived growth factor alpha polypeptide [Source:HGNC Symbol;Acc:HGNC:8799]
#INFO:	BIOGRID_NOIEA NEIGHBOUR:	TAF15	TAF15 RNA polymerase II, TATA box binding protein (TBP)-associated factor, 68kDa [Source:HGNC Symbol;Acc:HGNC:11547]
#INFO:	BIOGRID_NOIEA NEIGHBOUR:	BECN1	beclin 1, autophagy related [Source:HGNC Symbol;Acc:HGNC:1034]
#INFO:	BIOGRID_NOIEA NEIGHBOUR:	ALB	albumin [Source:HGNC Symbol;Acc:HGNC:399]
#INFO:	BIOGRID_NOIEA NEIGHBOUR:	MTERF4	mitochondrial transcription termination factor 4 [Source:HGNC Symbol;Acc:HGNC:28785]
#INFO:	BIOGRID_NOIEA NEIGHBOUR:	TUBB	tubulin, beta class I [Source:HGNC Symbol;Acc:HGNC:20778]
#INFO:	BIOGRID_NOIEA NEIGHBOUR:	JUNB	jun B proto-oncogene [Source:HGNC Symbol;Acc:HGNC:6205]
#INFO:	BIOGRID_NOIEA NEIGHBOUR:	CCL8	chemokine (C-C motif) ligand 8 [Source:HGNC Symbol;Acc:HGNC:10635]
#INFO:	BIOGRID_NOIEA NEIGHBOUR:	TNFSF10	tumor necrosis factor (ligand) superfamily, member 10 [Source:HGNC Symbol;Acc:HGNC:11925]
#INFO:	BIOGRID_NOIEA NEIGHBOUR:	RARRES3	retinoic acid receptor responder (tazarotene induced) 3 [Source:HGNC Symbol;Acc:HGNC:9869]
#INFO:	BIOGRID_NOIEA NEIGHBOUR:	CSNK2A2	casein kinase 2, alpha prime polypeptide [Source:HGNC Symbol;Acc:HGNC:2459]
#INFO:	BIOGRID_NOIEA NEIGHBOUR:	RNF11	ring finger protein 11 [Source:HGNC Symbol;Acc:HGNC:10056]
#INFO:	BIOGRID_NOIEA NEIGHBOUR:	YWHAQ	tyrosine 3-monooxygenase/tryptophan 5-monooxygenase activation protein, theta [Source:HGNC Symbol;Acc:HGNC:12854]
#INFO:	BIOGRID_NOIEA NEIGHBOUR:	TNFSF9	tumor necrosis factor (ligand) superfamily, member 9 [Source:HGNC Symbol;Acc:HGNC:11939]
#INFO:	BIOGRID_NOIEA NEIGHBOUR:	CUL3	cullin 3 [Source:HGNC Symbol;Acc:HGNC:2553]
#INFO:	BIOGRID_NOIEA NEIGHBOUR:	RPS6KA4	ribosomal protein S6 kinase, 90kDa, polypeptide 4 [Source:HGNC Symbol;Acc:HGNC:10433]
#INFO:	BIOGRID_NOIEA NEIGHBOUR:	COPS4	COP9 signalosome subunit 4 [Source:HGNC Symbol;Acc:HGNC:16702]
#INFO:	BIOGRID_NOIEA NEIGHBOUR:	RPL17	ribosomal protein L17 [Source:HGNC Symbol;Acc:HGNC:10307]
#INFO:	BIOGRID_NOIEA NEIGHBOUR:	MRPL47	mitochondrial ribosomal protein L47 [Source:HGNC Symbol;Acc:HGNC:16652]
#INFO:	BIOGRID_NOIEA NEIGHBOUR:	KIF11	kinesin family member 11 [Source:HGNC Symbol;Acc:HGNC:6388]
#INFO:	BIOGRID_NOIEA NEIGHBOUR:	NFKB2	nuclear factor of kappa light polypeptide gene enhancer in B-cells 2 (p49/p100) [Source:HGNC Symbol;Acc:HGNC:7795]
#INFO:	BIOGRID_NOIEA NEIGHBOUR:	PRELP	proline/arginine-rich end leucine-rich repeat protein [Source:HGNC Symbol;Acc:HGNC:9357]
#INFO:	BIOGRID_NOIEA NEIGHBOUR:	CD46	CD46 molecule, complement regulatory protein [Source:HGNC Symbol;Acc:HGNC:6953]
#INFO:	BIOGRID_NOIEA NEIGHBOUR:	HLA-C	major histocompatibility complex, class I, C [Source:HGNC Symbol;Acc:HGNC:4933]
#INFO:	BIOGRID_NOIEA NEIGHBOUR:	SGTA	small glutamine-rich tetratricopeptide repeat (TPR)-containing, alpha [Source:HGNC Symbol;Acc:HGNC:10819]
#INFO:	BIOGRID_NOIEA NEIGHBOUR:	FGF2	fibroblast growth factor 2 (basic) [Source:HGNC Symbol;Acc:HGNC:3676]
#INFO:	BIOGRID_NOIEA NEIGHBOUR:	CLU	clusterin [Source:HGNC Symbol;Acc:HGNC:2095]
#INFO:	BIOGRID_NOIEA NEIGHBOUR:	VIMP	VCP-interacting membrane protein [Source:HGNC Symbol;Acc:HGNC:30396]
#INFO:	BIOGRID_NOIEA NEIGHBOUR:	FBXO6	F-box protein 6 [Source:HGNC Symbol;Acc:HGNC:13585]
#INFO:	BIOGRID_NOIEA NEIGHBOUR:	ARAF	A-Raf proto-oncogene, serine/threonine kinase [Source:HGNC Symbol;Acc:HGNC:646]
#INFO:	BIOGRID_NOIEA NEIGHBOUR:	MYH9	myosin, heavy chain 9, non-muscle [Source:HGNC Symbol;Acc:HGNC:7579]
#INFO:	BIOGRID_NOIEA NEIGHBOUR:	ATF2	activating transcription factor 2 [Source:HGNC Symbol;Acc:HGNC:784]
#INFO:	BIOGRID_NOIEA NEIGHBOUR:	KIAA1598	KIAA1598 [Source:HGNC Symbol;Acc:HGNC:29319]
#INFO:	BIOGRID_NOIEA NEIGHBOUR:	ADRB2	adrenoceptor beta 2, surface [Source:HGNC Symbol;Acc:HGNC:286]
#INFO:	BIOGRID_NOIEA NEIGHBOUR:	SF3B2	splicing factor 3b, subunit 2, 145kDa [Source:HGNC Symbol;Acc:HGNC:10769]
#INFO:	BIOGRID_NOIEA NEIGHBOUR:	COL2A1	collagen, type II, alpha 1 [Source:HGNC Symbol;Acc:HGNC:2200]
#INFO:	BIOGRID_NOIEA NEIGHBOUR:	RPA1	replication protein A1, 70kDa [Source:HGNC Symbol;Acc:HGNC:10289]
#INFO:	BIOGRID_NOIEA NEIGHBOUR:	PSEN1	presenilin 1 [Source:HGNC Symbol;Acc:HGNC:9508]
#INFO:	BIOGRID_NOIEA NEIGHBOUR:	TBP	TATA box binding protein [Source:HGNC Symbol;Acc:HGNC:11588]
#INFO:	BIOGRID_NOIEA NEIGHBOUR:	MGEA5	meningioma expressed antigen 5 (hyaluronidase) [Source:HGNC Symbol;Acc:HGNC:7056]
#INFO:	BIOGRID_NOIEA NEIGHBOUR:	LAMA1	laminin, alpha 1 [Source:HGNC Symbol;Acc:HGNC:6481]
#INFO:	BIOGRID_NOIEA NEIGHBOUR:	ING1	inhibitor of growth family, member 1 [Source:HGNC Symbol;Acc:HGNC:6062]
#INFO:	BIOGRID_NOIEA NEIGHBOUR:	NEFM	neurofilament, medium polypeptide [Source:HGNC Symbol;Acc:HGNC:7734]
#INFO:	BIOGRID_NOIEA NEIGHBOUR:	NELFB	negative elongation factor complex member B [Source:HGNC Symbol;Acc:HGNC:24324]
#INFO:	BIOGRID_NOIEA NEIGHBOUR:	FBLN2	fibulin 2 [Source:HGNC Symbol;Acc:HGNC:3601]
#INFO:	BIOGRID_NOIEA NEIGHBOUR:	TGFB1	transforming growth factor, beta 1 [Source:HGNC Symbol;Acc:HGNC:11766]
#INFO:	BIOGRID_NOIEA NEIGHBOUR:	EIF3J	eukaryotic translation initiation factor 3, subunit J [Source:HGNC Symbol;Acc:HGNC:3270]
#INFO:	BIOGRID_NOIEA NEIGHBOUR:	POLR2E	polymerase (RNA) II (DNA directed) polypeptide E, 25kDa [Source:HGNC Symbol;Acc:HGNC:9192]
#INFO:	BIOGRID_NOIEA NEIGHBOUR:	MME	membrane metallo-endopeptidase [Source:HGNC Symbol;Acc:HGNC:7154]
#INFO:	BIOGRID_NOIEA NEIGHBOUR:	UBD	ubiquitin D [Source:HGNC Symbol;Acc:HGNC:18795]
#INFO:	BIOGRID_NOIEA NEIGHBOUR:	RIPK1	receptor (TNFRSF)-interacting serine-threonine kinase 1 [Source:HGNC Symbol;Acc:HGNC:10019]
#INFO:	BIOGRID_NOIEA NEIGHBOUR:	CXCR2	chemokine (C-X-C motif) receptor 2 [Source:HGNC Symbol;Acc:HGNC:6027]
#INFO:	BIOGRID_NOIEA NEIGHBOUR:	LRCH3	leucine-rich repeats and calponin homology (CH) domain containing 3 [Source:HGNC Symbol;Acc:HGNC:28637]
#INFO:	BIOGRID_NOIEA NEIGHBOUR:	GLB1	galactosidase, beta 1 [Source:HGNC Symbol;Acc:HGNC:4298]
#INFO:	BIOGRID_NOIEA NEIGHBOUR:	SOX8	SRY (sex determining region Y)-box 8 [Source:HGNC Symbol;Acc:HGNC:11203]
#INFO:	BIOGRID_NOIEA NEIGHBOUR:	RPS4X	ribosomal protein S4, X-linked [Source:HGNC Symbol;Acc:HGNC:10424]
#INFO:	BIOGRID_NOIEA NEIGHBOUR:	SPTBN1	spectrin, beta, non-erythrocytic 1 [Source:HGNC Symbol;Acc:HGNC:11275]
#INFO:	BIOGRID_NOIEA NEIGHBOUR:	DDX46	DEAD (Asp-Glu-Ala-Asp) box polypeptide 46 [Source:HGNC Symbol;Acc:HGNC:18681]
#INFO:	BIOGRID_NOIEA NEIGHBOUR:	MYOC	myocilin, trabecular meshwork inducible glucocorticoid response [Source:HGNC Symbol;Acc:HGNC:7610]
#INFO:	BIOGRID_NOIEA NEIGHBOUR:	SF3B1	splicing factor 3b, subunit 1, 155kDa [Source:HGNC Symbol;Acc:HGNC:10768]
#INFO:	BIOGRID_NOIEA NEIGHBOUR:	UBE2L3	ubiquitin-conjugating enzyme E2L 3 [Source:HGNC Symbol;Acc:HGNC:12488]
#INFO:	BIOGRID_NOIEA NEIGHBOUR:	RPS3	ribosomal protein S3 [Source:HGNC Symbol;Acc:HGNC:10420]
#INFO:	BIOGRID_NOIEA NEIGHBOUR:	ADRA1D	adrenoceptor alpha 1D [Source:HGNC Symbol;Acc:HGNC:280]
#INFO:	BIOGRID_NOIEA NEIGHBOUR:	CAV1	caveolin 1, caveolae protein, 22kDa [Source:HGNC Symbol;Acc:HGNC:1527]
#INFO:	BIOGRID_NOIEA NEIGHBOUR:	NUCB1	nucleobindin 1 [Source:HGNC Symbol;Acc:HGNC:8043]
#INFO:	BIOGRID_NOIEA NEIGHBOUR:	JUN	jun proto-oncogene [Source:HGNC Symbol;Acc:HGNC:6204]
#INFO:	BIOGRID_NOIEA NEIGHBOUR:	IRAK4	interleukin-1 receptor-associated kinase 4 [Source:HGNC Symbol;Acc:HGNC:17967]
#INFO:	BIOGRID_NOIEA NEIGHBOUR:	PELI1	pellino E3 ubiquitin protein ligase 1 [Source:HGNC Symbol;Acc:HGNC:8827]
#INFO:	BIOGRID_NOIEA NEIGHBOUR:	CEBPG	CCAAT/enhancer binding protein (C/EBP), gamma [Source:HGNC Symbol;Acc:HGNC:1837]
#INFO:	BIOGRID_NOIEA NEIGHBOUR:	BIRC2	baculoviral IAP repeat containing 2 [Source:HGNC Symbol;Acc:HGNC:590]
#INFO:	BIOGRID_NOIEA NEIGHBOUR:	CAPN1	calpain 1, (mu/I) large subunit [Source:HGNC Symbol;Acc:HGNC:1476]
#INFO:	BIOGRID_NOIEA NEIGHBOUR:	SOCS3	suppressor of cytokine signaling 3 [Source:HGNC Symbol;Acc:HGNC:19391]
#INFO:	BIOGRID_NOIEA NEIGHBOUR:	SCARB2	scavenger receptor class B, member 2 [Source:HGNC Symbol;Acc:HGNC:1665]
#INFO:	BIOGRID_NOIEA NEIGHBOUR:	MAPK3	mitogen-activated protein kinase 3 [Source:HGNC Symbol;Acc:HGNC:6877]
#INFO:	BIOGRID_NOIEA NEIGHBOUR:	ZC3H12C	zinc finger CCCH-type containing 12C [Source:HGNC Symbol;Acc:HGNC:29362]
#INFO:	BIOGRID_NOIEA NEIGHBOUR:	IQSEC1	IQ motif and Sec7 domain 1 [Source:HGNC Symbol;Acc:HGNC:29112]
#INFO:	BIOGRID_NOIEA NEIGHBOUR:	HSFX1	heat shock transcription factor family, X linked 1 [Source:HGNC Symbol;Acc:HGNC:29603]
#INFO:	BIOGRID_NOIEA NEIGHBOUR:	FBN1	fibrillin 1 [Source:HGNC Symbol;Acc:HGNC:3603]
#INFO:	BIOGRID_NOIEA NEIGHBOUR:	PARK2	parkin RBR E3 ubiquitin protein ligase [Source:HGNC Symbol;Acc:HGNC:8607]
#INFO:	BIOGRID_NOIEA NEIGHBOUR:	UBE2H	ubiquitin-conjugating enzyme E2H [Source:HGNC Symbol;Acc:HGNC:12484]
#INFO:	BIOGRID_NOIEA NEIGHBOUR:	TSC22D3	TSC22 domain family, member 3 [Source:HGNC Symbol;Acc:HGNC:3051]
#INFO:	BIOGRID_NOIEA NEIGHBOUR:	LRRK2	leucine-rich repeat kinase 2 [Source:HGNC Symbol;Acc:HGNC:18618]
#INFO:	BIOGRID_NOIEA NEIGHBOUR:	TIMP1	TIMP metallopeptidase inhibitor 1 [Source:HGNC Symbol;Acc:HGNC:11820]
#INFO:	BIOGRID_NOIEA NEIGHBOUR:	ACTC1	actin, alpha, cardiac muscle 1 [Source:HGNC Symbol;Acc:HGNC:143]
#INFO:	BIOGRID_NOIEA NEIGHBOUR:	CASP8	caspase 8, apoptosis-related cysteine peptidase [Source:HGNC Symbol;Acc:HGNC:1509]
#INFO:	BIOGRID_NOIEA NEIGHBOUR:	CALCR	calcitonin receptor [Source:HGNC Symbol;Acc:HGNC:1440]
#INFO:	BIOGRID_NOIEA NEIGHBOUR:	ETS2	v-ets avian erythroblastosis virus E26 oncogene homolog 2 [Source:HGNC Symbol;Acc:HGNC:3489]
#INFO:	BIOGRID_NOIEA NEIGHBOUR:	CALM1	calmodulin 3 (phosphorylase kinase, delta) [Source:HGNC Symbol;Acc:HGNC:1449]
#INFO:	BIOGRID_NOIEA NEIGHBOUR:	DDX3X	DEAD (Asp-Glu-Ala-Asp) box helicase 3, X-linked [Source:HGNC Symbol;Acc:HGNC:2745]
#INFO:	BIOGRID_NOIEA NEIGHBOUR:	CPSF7	cleavage and polyadenylation specific factor 7, 59kDa [Source:HGNC Symbol;Acc:HGNC:30098]
#INFO:	BIOGRID_NOIEA NEIGHBOUR:	ABI2	abl-interactor 2 [Source:HGNC Symbol;Acc:HGNC:24011]
#INFO:	BIOGRID_NOIEA NEIGHBOUR:	KDM2A	lysine (K)-specific demethylase 2A [Source:HGNC Symbol;Acc:HGNC:13606]
#INFO:	BIOGRID_NOIEA NEIGHBOUR:	RNF5	ring finger protein 5, E3 ubiquitin protein ligase [Source:HGNC Symbol;Acc:HGNC:10068]
#INFO:	BIOGRID_NOIEA NEIGHBOUR:	DAXX	death-domain associated protein [Source:HGNC Symbol;Acc:HGNC:2681]
#INFO:	BIOGRID_NOIEA NEIGHBOUR:	ELMO1	engulfment and cell motility 1 [Source:HGNC Symbol;Acc:HGNC:16286]
#INFO:	BIOGRID_NOIEA NEIGHBOUR:	TSPAN2	tetraspanin 2 [Source:HGNC Symbol;Acc:HGNC:20659]
#INFO:	BIOGRID_NOIEA NEIGHBOUR:	LRP2	low density lipoprotein receptor-related protein 2 [Source:HGNC Symbol;Acc:HGNC:6694]
#INFO:	BIOGRID_NOIEA NEIGHBOUR:	SESTD1	SEC14 and spectrin domains 1 [Source:HGNC Symbol;Acc:HGNC:18379]
#INFO:	BIOGRID_NOIEA NEIGHBOUR:	ZNF133	zinc finger protein 133 [Source:HGNC Symbol;Acc:HGNC:12917]
#INFO:	BIOGRID_NOIEA NEIGHBOUR:	CEBPE	CCAAT/enhancer binding protein (C/EBP), epsilon [Source:HGNC Symbol;Acc:HGNC:1836]
#INFO:	BIOGRID_NOIEA NEIGHBOUR:	DYNC1H1	dynein, cytoplasmic 1, heavy chain 1 [Source:HGNC Symbol;Acc:HGNC:2961]
#INFO:	BIOGRID_NOIEA NEIGHBOUR:	IL5	interleukin 5 [Source:HGNC Symbol;Acc:HGNC:6016]
#INFO:	BIOGRID_NOIEA NEIGHBOUR:	UBAP1	ubiquitin associated protein 1 [Source:HGNC Symbol;Acc:HGNC:12461]
#INFO:	BIOGRID_NOIEA NEIGHBOUR:	VCP	valosin containing protein [Source:HGNC Symbol;Acc:HGNC:12666]
#INFO:	BIOGRID_NOIEA NEIGHBOUR:	RPS16	ribosomal protein S16 [Source:HGNC Symbol;Acc:HGNC:10396]
#INFO:	BIOGRID_NOIEA NEIGHBOUR:	CASK	calcium/calmodulin-dependent serine protein kinase (MAGUK family) [Source:HGNC Symbol;Acc:HGNC:1497]
#INFO:	BIOGRID_NOIEA NEIGHBOUR:	GIT2	G protein-coupled receptor kinase interacting ArfGAP 2 [Source:HGNC Symbol;Acc:HGNC:4273]
#INFO:	BIOGRID_NOIEA NEIGHBOUR:	RPL18	ribosomal protein L18 [Source:HGNC Symbol;Acc:HGNC:10310]
#INFO:	BIOGRID_NOIEA NEIGHBOUR:	SPTAN1	spectrin, alpha, non-erythrocytic 1 [Source:HGNC Symbol;Acc:HGNC:11273]
#INFO:	BIOGRID_NOIEA NEIGHBOUR:	CSNK2A1	casein kinase 2, alpha 1 polypeptide [Source:HGNC Symbol;Acc:HGNC:2457]
#INFO:	BIOGRID_NOIEA NEIGHBOUR:	POLDIP3	polymerase (DNA-directed), delta interacting protein 3 [Source:HGNC Symbol;Acc:HGNC:23782]
#INFO:	BIOGRID_NOIEA NEIGHBOUR:	RDH11	retinol dehydrogenase 11 (all-trans/9-cis/11-cis) [Source:HGNC Symbol;Acc:HGNC:17964]
#INFO:	BIOGRID_NOIEA NEIGHBOUR:	TNR	tenascin R [Source:HGNC Symbol;Acc:HGNC:11953]
#INFO:	BIOGRID_NOIEA NEIGHBOUR:	HSP90B1	heat shock protein 90kDa beta (Grp94), member 1 [Source:HGNC Symbol;Acc:HGNC:12028]
#INFO:	BIOGRID_NOIEA NEIGHBOUR:	NCL	nucleolin [Source:HGNC Symbol;Acc:HGNC:7667]
#INFO:	BIOGRID_NOIEA NEIGHBOUR:	IQCB1	IQ motif containing B1 [Source:HGNC Symbol;Acc:HGNC:28949]
#INFO:	BIOGRID_NOIEA NEIGHBOUR:	PCYT1B	phosphate cytidylyltransferase 1, choline, beta [Source:HGNC Symbol;Acc:HGNC:8755]
#INFO:	BIOGRID_NOIEA NEIGHBOUR:	NCOA1	nuclear receptor coactivator 1 [Source:HGNC Symbol;Acc:HGNC:7668]
#INFO:	BIOGRID_NOIEA NEIGHBOUR:	ACHE	acetylcholinesterase (Yt blood group) [Source:HGNC Symbol;Acc:HGNC:108]
#INFO:	BIOGRID_NOIEA NEIGHBOUR:	TNIP2	TNFAIP3 interacting protein 2 [Source:HGNC Symbol;Acc:HGNC:19118]
#INFO:	BIOGRID_NOIEA NEIGHBOUR:	RPL14	ribosomal protein L14 [Source:HGNC Symbol;Acc:HGNC:10305]
#INFO:	BIOGRID_NOIEA NEIGHBOUR:	MARCH9	membrane-associated ring finger (C3HC4) 9 [Source:HGNC Symbol;Acc:HGNC:25139]
#INFO:	BIOGRID_NOIEA NEIGHBOUR:	COL7A1	collagen, type VII, alpha 1 [Source:HGNC Symbol;Acc:HGNC:2214]
#INFO:	BIOGRID_NOIEA NEIGHBOUR:	COL1A2	collagen, type I, alpha 2 [Source:HGNC Symbol;Acc:HGNC:2198]
#INFO:	BIOGRID_NOIEA NEIGHBOUR:	SORD	sorbitol dehydrogenase [Source:HGNC Symbol;Acc:HGNC:11184]
#INFO:	BIOGRID_NOIEA NEIGHBOUR:	MAFF	v-maf avian musculoaponeurotic fibrosarcoma oncogene homolog F [Source:HGNC Symbol;Acc:HGNC:6780]
#INFO:	BIOGRID_NOIEA NEIGHBOUR:	ATF4	activating transcription factor 4 [Source:HGNC Symbol;Acc:HGNC:786]
#INFO:	BIOGRID_NOIEA NEIGHBOUR:	COPS3	COP9 signalosome subunit 3 [Source:HGNC Symbol;Acc:HGNC:2239]
#INFO:	BIOGRID_NOIEA NEIGHBOUR:	NID2	nidogen 2 (osteonidogen) [Source:HGNC Symbol;Acc:HGNC:13389]
#INFO:	BIOGRID_NOIEA NEIGHBOUR:	PPP2R1B	protein phosphatase 2, regulatory subunit A, beta [Source:HGNC Symbol;Acc:HGNC:9303]
#INFO:	BIOGRID_NOIEA NEIGHBOUR:	GLDC	glycine dehydrogenase (decarboxylating) [Source:HGNC Symbol;Acc:HGNC:4313]
#INFO:	BIOGRID_NOIEA NEIGHBOUR:	IL1R1	interleukin 1 receptor, type I [Source:HGNC Symbol;Acc:HGNC:5993]
#INFO:	BIOGRID_NOIEA NEIGHBOUR:	HSPA4	heat shock 70kDa protein 4 [Source:HGNC Symbol;Acc:HGNC:5237]
#INFO:	BIOGRID_NOIEA NEIGHBOUR:	TNFRSF10B	tumor necrosis factor receptor superfamily, member 10b [Source:HGNC Symbol;Acc:HGNC:11905]
#INFO:	BIOGRID_NOIEA NEIGHBOUR:	PAN2	PAN2 poly(A) specific ribonuclease subunit [Source:HGNC Symbol;Acc:HGNC:20074]
#INFO:	BIOGRID_NOIEA NEIGHBOUR:	CNKSR2	connector enhancer of kinase suppressor of Ras 2 [Source:HGNC Symbol;Acc:HGNC:19701]
#INFO:	BIOGRID_NOIEA NEIGHBOUR:	CCL2	chemokine (C-C motif) ligand 2 [Source:HGNC Symbol;Acc:HGNC:10618]
#INFO:	BIOGRID_NOIEA NEIGHBOUR:	IKBKE	inhibitor of kappa light polypeptide gene enhancer in B-cells, kinase epsilon [Source:HGNC Symbol;Acc:HGNC:14552]
#INFO:	BIOGRID_NOIEA NEIGHBOUR:	RELA	v-rel avian reticuloendotheliosis viral oncogene homolog A [Source:HGNC Symbol;Acc:HGNC:9955]
#INFO:	BIOGRID_NOIEA NEIGHBOUR:	TRAF1	TNF receptor-associated factor 1 [Source:HGNC Symbol;Acc:HGNC:12031]
#INFO:	BIOGRID_NOIEA NEIGHBOUR:	DBN1	drebrin 1 [Source:HGNC Symbol;Acc:HGNC:2695]
#INFO:	BIOGRID_NOIEA NEIGHBOUR:	ALDH9A1	aldehyde dehydrogenase 9 family, member A1 [Source:HGNC Symbol;Acc:HGNC:412]
#INFO:	BIOGRID_NOIEA NEIGHBOUR:	RPS19	ribosomal protein S19 [Source:HGNC Symbol;Acc:HGNC:10402]
#INFO:	BIOGRID_NOIEA NEIGHBOUR:	NCOA6	nuclear receptor coactivator 6 [Source:HGNC Symbol;Acc:HGNC:15936]
#INFO:	BIOGRID_NOIEA NEIGHBOUR:	MAZ	MYC-associated zinc finger protein (purine-binding transcription factor) [Source:HGNC Symbol;Acc:HGNC:6914]
#INFO:	BIOGRID_NOIEA NEIGHBOUR:	TNNC1	troponin C type 1 (slow) [Source:HGNC Symbol;Acc:HGNC:11943]
#INFO:	BIOGRID_NOIEA NEIGHBOUR:	MYBL2	v-myb avian myeloblastosis viral oncogene homolog-like 2 [Source:HGNC Symbol;Acc:HGNC:7548]
#INFO:	BIOGRID_NOIEA NEIGHBOUR:	AARS	alanyl-tRNA synthetase [Source:HGNC Symbol;Acc:HGNC:20]
#INFO:	BIOGRID_NOIEA NEIGHBOUR:	MAL2	mal, T-cell differentiation protein 2 (gene/pseudogene) [Source:HGNC Symbol;Acc:HGNC:13634]
#INFO:	BIOGRID_NOIEA NEIGHBOUR:	TRIM5	tripartite motif containing 5 [Source:HGNC Symbol;Acc:HGNC:16276]
#INFO:	BIOGRID_NOIEA NEIGHBOUR:	IGFBP5	insulin-like growth factor binding protein 5 [Source:HGNC Symbol;Acc:HGNC:5474]
#INFO:	BIOGRID_NOIEA NEIGHBOUR:	RUNX1	runt-related transcription factor 1 [Source:HGNC Symbol;Acc:HGNC:10471]
#INFO:	BIOGRID_NOIEA NEIGHBOUR:	GSTP1	glutathione S-transferase pi 1 [Source:HGNC Symbol;Acc:HGNC:4638]
#INFO:	BIOGRID_NOIEA NEIGHBOUR:	TLR3	toll-like receptor 3 [Source:HGNC Symbol;Acc:HGNC:11849]
#INFO:	BIOGRID_NOIEA NEIGHBOUR:	TARDBP	TAR DNA binding protein [Source:HGNC Symbol;Acc:HGNC:11571]
#INFO:	BIOGRID_NOIEA NEIGHBOUR:	TRIM8	tripartite motif containing 8 [Source:HGNC Symbol;Acc:HGNC:15579]
#INFO:	BIOGRID_NOIEA NEIGHBOUR:	RB1	retinoblastoma 1 [Source:HGNC Symbol;Acc:HGNC:9884]
#INFO:	BIOGRID_NOIEA NEIGHBOUR:	C12ORF57	chromosome 12 open reading frame 57 [Source:HGNC Symbol;Acc:HGNC:29521]
#INFO:	BIOGRID_NOIEA NEIGHBOUR:	SOX2	SRY (sex determining region Y)-box 2 [Source:HGNC Symbol;Acc:HGNC:11195]
#INFO:	BIOGRID_NOIEA NEIGHBOUR:	S100A13	S100 calcium binding protein A13 [Source:HGNC Symbol;Acc:HGNC:10490]
#INFO:	BIOGRID_NOIEA NEIGHBOUR:	STMN1	stathmin 1 [Source:HGNC Symbol;Acc:HGNC:6510]
#INFO:	BIOGRID_NOIEA NEIGHBOUR:	PTPN6	protein tyrosine phosphatase, non-receptor type 6 [Source:HGNC Symbol;Acc:HGNC:9658]
#INFO:	BIOGRID_NOIEA NEIGHBOUR:	APP	amyloid beta (A4) precursor protein [Source:HGNC Symbol;Acc:HGNC:620]
#INFO:	BIOGRID_NOIEA NEIGHBOUR:	PSMD4	proteasome (prosome, macropain) 26S subunit, non-ATPase, 4 [Source:HGNC Symbol;Acc:HGNC:9561]
#INFO:	BIOGRID_NOIEA NEIGHBOUR:	TNIP1	TNFAIP3 interacting protein 1 [Source:HGNC Symbol;Acc:HGNC:16903]
#INFO:	BIOGRID_NOIEA NEIGHBOUR:	AHCYL1	adenosylhomocysteinase-like 1 [Source:HGNC Symbol;Acc:HGNC:344]
#INFO:	BIOGRID_NOIEA NEIGHBOUR:	FOXK1	forkhead box K1 [Source:HGNC Symbol;Acc:HGNC:23480]
#INFO:	BIOGRID_NOIEA NEIGHBOUR:	CELF2	CUGBP, Elav-like family member 2 [Source:HGNC Symbol;Acc:HGNC:2550]
#INFO:	BIOGRID_NOIEA NEIGHBOUR:	PTGIS	prostaglandin I2 (prostacyclin) synthase [Source:HGNC Symbol;Acc:HGNC:9603]
#INFO:	BIOGRID_NOIEA NEIGHBOUR:	XBP1	X-box binding protein 1 [Source:HGNC Symbol;Acc:HGNC:12801]
#INFO:	BIOGRID_NOIEA NEIGHBOUR:	CEBPA	CCAAT/enhancer binding protein (C/EBP), alpha [Source:HGNC Symbol;Acc:HGNC:1833]
#INFO:	BIOGRID_NOIEA NEIGHBOUR:	SMURF2	SMAD specific E3 ubiquitin protein ligase 2 [Source:HGNC Symbol;Acc:HGNC:16809]
#INFO:	BIOGRID_NOIEA NEIGHBOUR:	RPS6KA2	ribosomal protein S6 kinase, 90kDa, polypeptide 2 [Source:HGNC Symbol;Acc:HGNC:10431]
#INFO:	BIOGRID_NOIEA NEIGHBOUR:	FN1	fibronectin 1 [Source:HGNC Symbol;Acc:HGNC:3778]
#INFO:	BIOGRID_NOIEA NEIGHBOUR:	BSG	basigin (Ok blood group) [Source:HGNC Symbol;Acc:HGNC:1116]
#INFO:	BIOGRID_NOIEA NEIGHBOUR:	CDC37	cell division cycle 37 [Source:HGNC Symbol;Acc:HGNC:1735]
#INFO:	BIOGRID_NOIEA NEIGHBOUR:	DHFR	dihydrofolate reductase [Source:HGNC Symbol;Acc:HGNC:2861]
#INFO:	BIOGRID_NOIEA NEIGHBOUR:	UBE2D1	ubiquitin-conjugating enzyme E2D 1 [Source:HGNC Symbol;Acc:HGNC:12474]
#INFO:	BIOGRID_NOIEA NEIGHBOUR:	RUNX2	runt-related transcription factor 2 [Source:HGNC Symbol;Acc:HGNC:10472]
#INFO:	BIOGRID_NOIEA NEIGHBOUR:	UBC	ubiquitin B [Source:HGNC Symbol;Acc:HGNC:12463]
#INFO:	BIOGRID_NOIEA NEIGHBOUR:	NDN	necdin, melanoma antigen (MAGE) family member [Source:HGNC Symbol;Acc:HGNC:7675]
#INFO:	BIOGRID_NOIEA NEIGHBOUR:	HSP90AA1	heat shock protein 90kDa alpha (cytosolic), class A member 1 [Source:HGNC Symbol;Acc:HGNC:5253]
#INFO:	BIOGRID_NOIEA NEIGHBOUR:	ARFGAP3	ADP-ribosylation factor GTPase activating protein 3 [Source:HGNC Symbol;Acc:HGNC:661]
#INFO:	BIOGRID_NOIEA NEIGHBOUR:	LRRC47	leucine rich repeat containing 47 [Source:HGNC Symbol;Acc:HGNC:29207]
#INFO:	BIOGRID_NOIEA NEIGHBOUR:	ADRBK2	adrenergic, beta, receptor kinase 2 [Source:HGNC Symbol;Acc:HGNC:290]
#INFO:	BIOGRID_NOIEA NEIGHBOUR:	TNNT1	troponin T type 1 (skeletal, slow) [Source:HGNC Symbol;Acc:HGNC:11948]
#INFO:	BIOGRID_NOIEA NEIGHBOUR:	RPA3	replication protein A3, 14kDa [Source:HGNC Symbol;Acc:HGNC:10291]
#INFO:	BIOGRID_NOIEA NEIGHBOUR:	NEDD8	neural precursor cell expressed, developmentally down-regulated 8 [Source:HGNC Symbol;Acc:HGNC:7732]
#INFO:	BIOGRID_NOIEA NEIGHBOUR:	ACTR2	ARP2 actin-related protein 2 homolog (yeast) [Source:HGNC Symbol;Acc:HGNC:169]
#INFO:	BIOGRID_NOIEA NEIGHBOUR:	UBE2N	ubiquitin-conjugating enzyme E2N [Source:HGNC Symbol;Acc:HGNC:12492]
#INFO:	BIOGRID_NOIEA NEIGHBOUR:	MAFB	v-maf avian musculoaponeurotic fibrosarcoma oncogene homolog B [Source:HGNC Symbol;Acc:HGNC:6408]
#INFO:	BIOGRID_NOIEA NEIGHBOUR:	NFE2L2	nuclear factor, erythroid 2-like 2 [Source:HGNC Symbol;Acc:HGNC:7782]
#INFO:	BIOGRID_NOIEA NEIGHBOUR:	YWHAB	tyrosine 3-monooxygenase/tryptophan 5-monooxygenase activation protein, beta [Source:HGNC Symbol;Acc:HGNC:12849]
#INFO:	BIOGRID_NOIEA NEIGHBOUR:	MRPS2	mitochondrial ribosomal protein S2 [Source:HGNC Symbol;Acc:HGNC:14495]
#INFO:	BIOGRID_NOIEA NEIGHBOUR:	BIRC3	baculoviral IAP repeat containing 3 [Source:HGNC Symbol;Acc:HGNC:591]
#INFO:	BIOGRID_NOIEA NEIGHBOUR:	CUL1	cullin 1 [Source:HGNC Symbol;Acc:HGNC:2551]
#INFO:	BIOGRID_NOIEA NEIGHBOUR:	NRF1	nuclear respiratory factor 1 [Source:HGNC Symbol;Acc:HGNC:7996]
#INFO:	BIOGRID_NOIEA NEIGHBOUR:	MMP9	matrix metallopeptidase 9 (gelatinase B, 92kDa gelatinase, 92kDa type IV collagenase) [Source:HGNC Symbol;Acc:HGNC:7176]
#INFO:	BIOGRID_NOIEA NEIGHBOUR:	PARP1	poly (ADP-ribose) polymerase 1 [Source:HGNC Symbol;Acc:HGNC:270]
#INFO:	BIOGRID_NOIEA NEIGHBOUR:	YWHAZ	tyrosine 3-monooxygenase/tryptophan 5-monooxygenase activation protein, zeta [Source:HGNC Symbol;Acc:HGNC:12855]
#INFO:	BIOGRID_NOIEA NEIGHBOUR:	TFPI	tissue factor pathway inhibitor (lipoprotein-associated coagulation inhibitor) [Source:HGNC Symbol;Acc:HGNC:11760]
#INFO:	BIOGRID_NOIEA NEIGHBOUR:	BAG6	BCL2-associated athanogene 6 [Source:HGNC Symbol;Acc:HGNC:13919]
#INFO:	BIOGRID_NOIEA NEIGHBOUR:	DNAJC7	DnaJ (Hsp40) homolog, subfamily C, member 7 [Source:HGNC Symbol;Acc:HGNC:12392]
#INFO:	BIOGRID_NOIEA NEIGHBOUR:	CORO1B	coronin, actin binding protein, 1B [Source:HGNC Symbol;Acc:HGNC:2253]
#INFO:	BIOGRID_NOIEA NEIGHBOUR:	DDX17	DEAD (Asp-Glu-Ala-Asp) box helicase 17 [Source:HGNC Symbol;Acc:HGNC:2740]
#INFO:	BIOGRID_NOIEA NEIGHBOUR:	ITGA4	integrin, alpha 4 (antigen CD49D, alpha 4 subunit of VLA-4 receptor) [Source:HGNC Symbol;Acc:HGNC:6140]
#INFO:
#INFO:	--- BIOGRID_NOIEA graph structure
#INFO:
#INFO:	BIOGRID_NOIEA INTERACTION:	TNFAIP6*	UBC
#INFO:	BIOGRID_NOIEA INTERACTION:	VCAN*	FBN1
#INFO:	BIOGRID_NOIEA INTERACTION:	VCAN*	PF4
#INFO:	BIOGRID_NOIEA INTERACTION:	VCAN*	SELP
#INFO:	BIOGRID_NOIEA INTERACTION:	VCAN*	CCL20
#INFO:	BIOGRID_NOIEA INTERACTION:	VCAN*	CCL2
#INFO:	BIOGRID_NOIEA INTERACTION:	VCAN*	CD44
#INFO:	BIOGRID_NOIEA INTERACTION:	VCAN*	UBC
#INFO:	BIOGRID_NOIEA INTERACTION:	VCAN*	SELL
#INFO:	BIOGRID_NOIEA INTERACTION:	VCAN*	CCL8
#INFO:	BIOGRID_NOIEA INTERACTION:	VCAN*	CXCR3
#INFO:	BIOGRID_NOIEA INTERACTION:	VCAN*	HAPLN1*
#INFO:	BIOGRID_NOIEA INTERACTION:	VCAN*	ACAN*
#INFO:	BIOGRID_NOIEA INTERACTION:	VCAN*	CCL5
#INFO:	BIOGRID_NOIEA INTERACTION:	VCAN*	FBLN2
#INFO:	BIOGRID_NOIEA INTERACTION:	VCAN*	CCL21
#INFO:	BIOGRID_NOIEA INTERACTION:	VCAN*	HSFX1
#INFO:	BIOGRID_NOIEA INTERACTION:	CXCR4*	CAV1
#INFO:	BIOGRID_NOIEA INTERACTION:	CXCR4*	CCR5
#INFO:	BIOGRID_NOIEA INTERACTION:	CXCR4*	SUMO4
#INFO:	BIOGRID_NOIEA INTERACTION:	CXCR4*	UBC
#INFO:	BIOGRID_NOIEA INTERACTION:	CXCR4*	SOCS3
#INFO:	BIOGRID_NOIEA INTERACTION:	CXCR4*	PTPN6
#INFO:	BIOGRID_NOIEA INTERACTION:	CXCR4*	P4HB
#INFO:	BIOGRID_NOIEA INTERACTION:	CXCR4*	ADRBK2
#INFO:	BIOGRID_NOIEA INTERACTION:	CXCR4*	PTK2
#INFO:	BIOGRID_NOIEA INTERACTION:	CXCR4*	HLA-C
#INFO:	BIOGRID_NOIEA INTERACTION:	CXCR4*	USP14
#INFO:	BIOGRID_NOIEA INTERACTION:	CXCR4*	STAM
#INFO:	BIOGRID_NOIEA INTERACTION:	CXCR4*	MYBL2
#INFO:	BIOGRID_NOIEA INTERACTION:	CXCR4*	JAK2
#INFO:	BIOGRID_NOIEA INTERACTION:	CXCR4*	JAK3
#INFO:	BIOGRID_NOIEA INTERACTION:	CXCR4*	PTPN11
#INFO:	BIOGRID_NOIEA INTERACTION:	CXCR4*	ST13
#INFO:	BIOGRID_NOIEA INTERACTION:	CXCR4*	CD4
#INFO:	BIOGRID_NOIEA INTERACTION:	CXCR4*	ATP13A2
#INFO:	BIOGRID_NOIEA INTERACTION:	CXCR4*	ITCH
#INFO:	BIOGRID_NOIEA INTERACTION:	IL1A*	HAX1
#INFO:	BIOGRID_NOIEA INTERACTION:	IL1A*	NDN
#INFO:	BIOGRID_NOIEA INTERACTION:	IL1A*	IL1A*
#INFO:	BIOGRID_NOIEA INTERACTION:	IL1A*	S100A13
#INFO:	BIOGRID_NOIEA INTERACTION:	MARCH4*	ULBP1*
#INFO:	BIOGRID_NOIEA INTERACTION:	MARCH4*	UBE2H
#INFO:	BIOGRID_NOIEA INTERACTION:	MARCH4*	UBE2D1
#INFO:	BIOGRID_NOIEA INTERACTION:	TPM2*	TPM3
#INFO:	BIOGRID_NOIEA INTERACTION:	TPM2*	TPM1*
#INFO:	BIOGRID_NOIEA INTERACTION:	TPM2*	TPM4
#INFO:	BIOGRID_NOIEA INTERACTION:	TPM2*	DYNC1H1
#INFO:	BIOGRID_NOIEA INTERACTION:	TPM2*	UBC
#INFO:	BIOGRID_NOIEA INTERACTION:	TPM2*	STMN1
#INFO:	BIOGRID_NOIEA INTERACTION:	TPM2*	RPA3
#INFO:	BIOGRID_NOIEA INTERACTION:	TPM2*	STAM
#INFO:	BIOGRID_NOIEA INTERACTION:	TPM2*	DDB1
#INFO:	BIOGRID_NOIEA INTERACTION:	TPM2*	RPA2
#INFO:	BIOGRID_NOIEA INTERACTION:	TPM2*	AKT1
#INFO:	BIOGRID_NOIEA INTERACTION:	TPM2*	LRRK2
#INFO:	BIOGRID_NOIEA INTERACTION:	TPM2*	TAF15
#INFO:	BIOGRID_NOIEA INTERACTION:	TPM2*	DSTN
#INFO:	BIOGRID_NOIEA INTERACTION:	TPM2*	AHCYL1
#INFO:	BIOGRID_NOIEA INTERACTION:	TPM2*	PDLIM7
#INFO:	BIOGRID_NOIEA INTERACTION:	TPM2*	RRAD
#INFO:	BIOGRID_NOIEA INTERACTION:	TPM2*	CORO1B
#INFO:	BIOGRID_NOIEA INTERACTION:	TPM2*	SP1
#INFO:	BIOGRID_NOIEA INTERACTION:	TPM2*	SF3B2
#INFO:	BIOGRID_NOIEA INTERACTION:	TPM2*	DDX3X
#INFO:	BIOGRID_NOIEA INTERACTION:	TPM2*	NONO
#INFO:	BIOGRID_NOIEA INTERACTION:	TPM2*	SKIL
#INFO:	BIOGRID_NOIEA INTERACTION:	TPM2*	DDX46
#INFO:	BIOGRID_NOIEA INTERACTION:	TPM2*	CPSF7
#INFO:	BIOGRID_NOIEA INTERACTION:	TPM2*	RPA1
#INFO:	BIOGRID_NOIEA INTERACTION:	TPM2*	TPM2*
#INFO:	BIOGRID_NOIEA INTERACTION:	TPM2*	SRXN1
#INFO:	BIOGRID_NOIEA INTERACTION:	TPM2*	SULT1A1
#INFO:	BIOGRID_NOIEA INTERACTION:	TPM2*	ACTA1
#INFO:	BIOGRID_NOIEA INTERACTION:	TPM2*	HECTD1
#INFO:	BIOGRID_NOIEA INTERACTION:	IRAK2*	SNRNP200
#INFO:	BIOGRID_NOIEA INTERACTION:	IRAK2*	SESTD1
#INFO:	BIOGRID_NOIEA INTERACTION:	IRAK2*	FASTKD5
#INFO:	BIOGRID_NOIEA INTERACTION:	IRAK2*	IRAK3
#INFO:	BIOGRID_NOIEA INTERACTION:	IRAK2*	SARM1
#INFO:	BIOGRID_NOIEA INTERACTION:	IRAK2*	STT3A
#INFO:	BIOGRID_NOIEA INTERACTION:	IRAK2*	TOLLIP
#INFO:	BIOGRID_NOIEA INTERACTION:	IRAK2*	MYD88
#INFO:	BIOGRID_NOIEA INTERACTION:	IRAK2*	MME
#INFO:	BIOGRID_NOIEA INTERACTION:	IRAK2*	IQCB1
#INFO:	BIOGRID_NOIEA INTERACTION:	IRAK2*	TNFSF9
#INFO:	BIOGRID_NOIEA INTERACTION:	IRAK2*	TNFAIP3*
#INFO:	BIOGRID_NOIEA INTERACTION:	IRAK2*	IL1R1
#INFO:	BIOGRID_NOIEA INTERACTION:	IRAK2*	TRAF6
#INFO:	BIOGRID_NOIEA INTERACTION:	IRAK2*	IRAK1
#INFO:	BIOGRID_NOIEA INTERACTION:	IRAK2*	CDC37
#INFO:	BIOGRID_NOIEA INTERACTION:	IRAK2*	YTHDF1
#INFO:	BIOGRID_NOIEA INTERACTION:	IRAK2*	UBC
#INFO:	BIOGRID_NOIEA INTERACTION:	IRAK2*	PELI1
#INFO:	BIOGRID_NOIEA INTERACTION:	IRAK2*	IRAK4
#INFO:	BIOGRID_NOIEA INTERACTION:	IRAK2*	BAG3
#INFO:	BIOGRID_NOIEA INTERACTION:	IRAK2*	HSP90AA1
#INFO:	BIOGRID_NOIEA INTERACTION:	IRAK2*	IQSEC1
#INFO:	BIOGRID_NOIEA INTERACTION:	IRAK2*	ZC3H12C
#INFO:	BIOGRID_NOIEA INTERACTION:	IRAK2*	PELI2
#INFO:	BIOGRID_NOIEA INTERACTION:	IRAK2*	ADCK3
#INFO:	BIOGRID_NOIEA INTERACTION:	IRAK2*	ARAF
#INFO:	BIOGRID_NOIEA INTERACTION:	IRAK2*	TIRAP
#INFO:	BIOGRID_NOIEA INTERACTION:	IRAK2*	TLR3
#INFO:	BIOGRID_NOIEA INTERACTION:	IRAK2*	TARDBP
#INFO:	BIOGRID_NOIEA INTERACTION:	IRAK2*	PSEN1
#INFO:	BIOGRID_NOIEA INTERACTION:	IRAK2*	ZC3H12A
#INFO:	BIOGRID_NOIEA INTERACTION:	IRAK2*	PELI3
#INFO:	BIOGRID_NOIEA INTERACTION:	CNN1*	TNNC1
#INFO:	BIOGRID_NOIEA INTERACTION:	CNN1*	TPM1*
#INFO:	BIOGRID_NOIEA INTERACTION:	CNN1*	UBC
#INFO:	BIOGRID_NOIEA INTERACTION:	CNN1*	TUBB
#INFO:	BIOGRID_NOIEA INTERACTION:	CNN1*	DNMBP
#INFO:	BIOGRID_NOIEA INTERACTION:	CNN1*	MYO1A
#INFO:	BIOGRID_NOIEA INTERACTION:	CNN1*	CALM1
#INFO:	BIOGRID_NOIEA INTERACTION:	CNN1*	ADRB2
#INFO:	BIOGRID_NOIEA INTERACTION:	CNN1*	ACTA1
#INFO:	BIOGRID_NOIEA INTERACTION:	COL1A1*	THBS1*
#INFO:	BIOGRID_NOIEA INTERACTION:	COL1A1*	C12ORF57
#INFO:	BIOGRID_NOIEA INTERACTION:	COL1A1*	ITGB1
#INFO:	BIOGRID_NOIEA INTERACTION:	COL1A1*	MMP2
#INFO:	BIOGRID_NOIEA INTERACTION:	COL1A1*	PRELP
#INFO:	BIOGRID_NOIEA INTERACTION:	COL1A1*	UBC
#INFO:	BIOGRID_NOIEA INTERACTION:	COL1A1*	ELAVL1
#INFO:	BIOGRID_NOIEA INTERACTION:	COL1A1*	BRCA1
#INFO:	BIOGRID_NOIEA INTERACTION:	COL1A1*	CAPN1
#INFO:	BIOGRID_NOIEA INTERACTION:	COL1A1*	BARD1
#INFO:	BIOGRID_NOIEA INTERACTION:	COL1A1*	TXN
#INFO:	BIOGRID_NOIEA INTERACTION:	COL1A1*	SPARC
#INFO:	BIOGRID_NOIEA INTERACTION:	COL1A1*	COL1A1*
#INFO:	BIOGRID_NOIEA INTERACTION:	COL1A1*	MAG
#INFO:	BIOGRID_NOIEA INTERACTION:	COL1A1*	IGFBP3
#INFO:	BIOGRID_NOIEA INTERACTION:	COL1A1*	PDGFB
#INFO:	BIOGRID_NOIEA INTERACTION:	COL1A1*	PDGFA
#INFO:	BIOGRID_NOIEA INTERACTION:	COL1A1*	RNH1
#INFO:	BIOGRID_NOIEA INTERACTION:	COL1A1*	ACHE
#INFO:	BIOGRID_NOIEA INTERACTION:	COL1A1*	COL1A2
#INFO:	BIOGRID_NOIEA INTERACTION:	COL1A1*	COL7A1
#INFO:	BIOGRID_NOIEA INTERACTION:	COL1A1*	MATN2
#INFO:	BIOGRID_NOIEA INTERACTION:	COL1A1*	PKD1
#INFO:	BIOGRID_NOIEA INTERACTION:	COL1A1*	NID1
#INFO:	BIOGRID_NOIEA INTERACTION:	COL1A1*	NID2
#INFO:	BIOGRID_NOIEA INTERACTION:	COL1A1*	ATP13A2
#INFO:	BIOGRID_NOIEA INTERACTION:	COL1A1*	VWF
#INFO:	BIOGRID_NOIEA INTERACTION:	PTGS2*	CAV1
#INFO:	BIOGRID_NOIEA INTERACTION:	PTGS2*	NUCB1
#INFO:	BIOGRID_NOIEA INTERACTION:	PTGS2*	PSMC5
#INFO:	BIOGRID_NOIEA INTERACTION:	PTGS2*	COPS5
#INFO:	BIOGRID_NOIEA INTERACTION:	PTGS2*	COPS7A
#INFO:	BIOGRID_NOIEA INTERACTION:	PTGS2*	UBC
#INFO:	BIOGRID_NOIEA INTERACTION:	PTGS2*	ELAVL1
#INFO:	BIOGRID_NOIEA INTERACTION:	PTGS2*	VCP
#INFO:	BIOGRID_NOIEA INTERACTION:	PTGS2*	MAPK3
#INFO:	BIOGRID_NOIEA INTERACTION:	PTGS2*	CASK
#INFO:	BIOGRID_NOIEA INTERACTION:	PTGS2*	PSMD1
#INFO:	BIOGRID_NOIEA INTERACTION:	PTGS2*	CTNNB1
#INFO:	BIOGRID_NOIEA INTERACTION:	PTGS2*	SUMO1
#INFO:	BIOGRID_NOIEA INTERACTION:	PTGS2*	TP53
#INFO:	BIOGRID_NOIEA INTERACTION:	PTGS2*	CUL4A
#INFO:	BIOGRID_NOIEA INTERACTION:	PTGS2*	RBX1
#INFO:	BIOGRID_NOIEA INTERACTION:	PTGS2*	VIMP
#INFO:	BIOGRID_NOIEA INTERACTION:	PTGS2*	DERL1
#INFO:	BIOGRID_NOIEA INTERACTION:	PTGS2*	CELF2
#INFO:	BIOGRID_NOIEA INTERACTION:	PTGS2*	CUL1
#INFO:	BIOGRID_NOIEA INTERACTION:	PTGS2*	EP300
#INFO:	BIOGRID_NOIEA INTERACTION:	PTGS2*	PTGS1*
#INFO:	BIOGRID_NOIEA INTERACTION:	PTGS2*	PTGIS
#INFO:	BIOGRID_NOIEA INTERACTION:	PTGS2*	COPS3
#INFO:	BIOGRID_NOIEA INTERACTION:	PTGS2*	PTGS2*
#INFO:	BIOGRID_NOIEA INTERACTION:	PTGS2*	ELMO1
#INFO:	BIOGRID_NOIEA INTERACTION:	NQO1*	YTHDF1
#INFO:	BIOGRID_NOIEA INTERACTION:	NQO1*	UBC
#INFO:	BIOGRID_NOIEA INTERACTION:	NQO1*	BAG3
#INFO:	BIOGRID_NOIEA INTERACTION:	NQO1*	ING1
#INFO:	BIOGRID_NOIEA INTERACTION:	NQO1*	POLDIP3
#INFO:	BIOGRID_NOIEA INTERACTION:	NQO1*	SUMO1
#INFO:	BIOGRID_NOIEA INTERACTION:	NQO1*	NEDD8
#INFO:	BIOGRID_NOIEA INTERACTION:	NQO1*	TP53
#INFO:	BIOGRID_NOIEA INTERACTION:	NQO1*	RPS19
#INFO:	BIOGRID_NOIEA INTERACTION:	NQO1*	NFE2L2
#INFO:	BIOGRID_NOIEA INTERACTION:	NQO1*	PARP1
#INFO:	BIOGRID_NOIEA INTERACTION:	NQO1*	NQO1*
#INFO:	BIOGRID_NOIEA INTERACTION:	NQO1*	STUB1
#INFO:	BIOGRID_NOIEA INTERACTION:	NQO1*	FN1
#INFO:	BIOGRID_NOIEA INTERACTION:	NQO1*	LAMB1
#INFO:	BIOGRID_NOIEA INTERACTION:	NQO1*	ITGA4
#INFO:	BIOGRID_NOIEA INTERACTION:	NQO1*	HSPA4
#INFO:	BIOGRID_NOIEA INTERACTION:	TPM1*	SEC23A
#INFO:	BIOGRID_NOIEA INTERACTION:	TPM1*	TPM3
#INFO:	BIOGRID_NOIEA INTERACTION:	TPM1*	TPM4
#INFO:	BIOGRID_NOIEA INTERACTION:	TPM1*	MGEA5
#INFO:	BIOGRID_NOIEA INTERACTION:	TPM1*	MDM2
#INFO:	BIOGRID_NOIEA INTERACTION:	TPM1*	ELAVL1
#INFO:	BIOGRID_NOIEA INTERACTION:	TPM1*	NUDCD2
#INFO:	BIOGRID_NOIEA INTERACTION:	TPM1*	BRCA1
#INFO:	BIOGRID_NOIEA INTERACTION:	TPM1*	ERG
#INFO:	BIOGRID_NOIEA INTERACTION:	TPM1*	PPP4R2
#INFO:	BIOGRID_NOIEA INTERACTION:	TPM1*	EGFR
#INFO:	BIOGRID_NOIEA INTERACTION:	TPM1*	HSP90B1
#INFO:	BIOGRID_NOIEA INTERACTION:	TPM1*	UBD
#INFO:	BIOGRID_NOIEA INTERACTION:	TPM1*	FOXK1
#INFO:	BIOGRID_NOIEA INTERACTION:	TPM1*	AHCYL1
#INFO:	BIOGRID_NOIEA INTERACTION:	TPM1*	TGFBR1
#INFO:	BIOGRID_NOIEA INTERACTION:	TPM1*	LRCH3
#INFO:	BIOGRID_NOIEA INTERACTION:	TPM1*	SPTBN1
#INFO:	BIOGRID_NOIEA INTERACTION:	TPM1*	SP1
#INFO:	BIOGRID_NOIEA INTERACTION:	TPM1*	SORD
#INFO:	BIOGRID_NOIEA INTERACTION:	TPM1*	YWHAQ
#INFO:	BIOGRID_NOIEA INTERACTION:	TPM1*	APPL2
#INFO:	BIOGRID_NOIEA INTERACTION:	TPM1*	MYOC
#INFO:	BIOGRID_NOIEA INTERACTION:	TPM1*	SF3B1
#INFO:	BIOGRID_NOIEA INTERACTION:	TPM1*	ZYX
#INFO:	BIOGRID_NOIEA INTERACTION:	TPM1*	ETFA
#INFO:	BIOGRID_NOIEA INTERACTION:	TPM1*	STUB1
#INFO:	BIOGRID_NOIEA INTERACTION:	TPM1*	SRXN1
#INFO:	BIOGRID_NOIEA INTERACTION:	TPM1*	RPS3
#INFO:	BIOGRID_NOIEA INTERACTION:	TPM1*	SULT1A1
#INFO:	BIOGRID_NOIEA INTERACTION:	TPM1*	PAN2
#INFO:	BIOGRID_NOIEA INTERACTION:	TPM1*	TPM1*
#INFO:	BIOGRID_NOIEA INTERACTION:	TPM1*	CDC37
#INFO:	BIOGRID_NOIEA INTERACTION:	TPM1*	UBC
#INFO:	BIOGRID_NOIEA INTERACTION:	TPM1*	CNN2
#INFO:	BIOGRID_NOIEA INTERACTION:	TPM1*	TNNT2
#INFO:	BIOGRID_NOIEA INTERACTION:	TPM1*	DBN1
#INFO:	BIOGRID_NOIEA INTERACTION:	TPM1*	TNNT1
#INFO:	BIOGRID_NOIEA INTERACTION:	TPM1*	RBM15
#INFO:	BIOGRID_NOIEA INTERACTION:	TPM1*	THOC2
#INFO:	BIOGRID_NOIEA INTERACTION:	TPM1*	THOC1
#INFO:	BIOGRID_NOIEA INTERACTION:	TPM1*	PARK2
#INFO:	BIOGRID_NOIEA INTERACTION:	TPM1*	LRRK2
#INFO:	BIOGRID_NOIEA INTERACTION:	TPM1*	KXD1
#INFO:	BIOGRID_NOIEA INTERACTION:	TPM1*	NRF1
#INFO:	BIOGRID_NOIEA INTERACTION:	TPM1*	PPP6R3
#INFO:	BIOGRID_NOIEA INTERACTION:	TPM1*	ACTC1
#INFO:	BIOGRID_NOIEA INTERACTION:	TPM1*	KIAA1598
#INFO:	BIOGRID_NOIEA INTERACTION:	TPM1*	ATF2
#INFO:	BIOGRID_NOIEA INTERACTION:	TPM1*	MDC1
#INFO:	BIOGRID_NOIEA INTERACTION:	TPM1*	DNAJC7
#INFO:	BIOGRID_NOIEA INTERACTION:	TPM1*	SF3B2
#INFO:	BIOGRID_NOIEA INTERACTION:	TPM1*	ABI2
#INFO:	BIOGRID_NOIEA INTERACTION:	BMP2*	BMPR1A
#INFO:	BIOGRID_NOIEA INTERACTION:	BMP2*	COL2A1
#INFO:	BIOGRID_NOIEA INTERACTION:	BMP2*	ENG
#INFO:	BIOGRID_NOIEA INTERACTION:	BMP2*	BMPR2
#INFO:	BIOGRID_NOIEA INTERACTION:	BMP2*	SOSTDC1
#INFO:	BIOGRID_NOIEA INTERACTION:	BMP2*	ACTR2
#INFO:	BIOGRID_NOIEA INTERACTION:	BMP2*	BMPR1B
#INFO:	BIOGRID_NOIEA INTERACTION:	MGP*	BMP2*
#INFO:	BIOGRID_NOIEA INTERACTION:	FOS*	SET
#INFO:	BIOGRID_NOIEA INTERACTION:	FOS*	VDR
#INFO:	BIOGRID_NOIEA INTERACTION:	FOS*	TSPAN2
#INFO:	BIOGRID_NOIEA INTERACTION:	FOS*	MAPK7
#INFO:	BIOGRID_NOIEA INTERACTION:	FOS*	ZNF133
#INFO:	BIOGRID_NOIEA INTERACTION:	FOS*	SUMO4
#INFO:	BIOGRID_NOIEA INTERACTION:	FOS*	CEBPE
#INFO:	BIOGRID_NOIEA INTERACTION:	FOS*	DDIT3
#INFO:	BIOGRID_NOIEA INTERACTION:	FOS*	NCOA2
#INFO:	BIOGRID_NOIEA INTERACTION:	FOS*	CSNK2A1
#INFO:	BIOGRID_NOIEA INTERACTION:	FOS*	FOS*
#INFO:	BIOGRID_NOIEA INTERACTION:	FOS*	MTERF4
#INFO:	BIOGRID_NOIEA INTERACTION:	FOS*	NCOA1
#INFO:	BIOGRID_NOIEA INTERACTION:	FOS*	JUNB
#INFO:	BIOGRID_NOIEA INTERACTION:	FOS*	MAF
#INFO:	BIOGRID_NOIEA INTERACTION:	FOS*	CSNK2A2
#INFO:	BIOGRID_NOIEA INTERACTION:	FOS*	MAFF
#INFO:	BIOGRID_NOIEA INTERACTION:	FOS*	ATF4
#INFO:	BIOGRID_NOIEA INTERACTION:	FOS*	COPS4
#INFO:	BIOGRID_NOIEA INTERACTION:	FOS*	RPS6KA4
#INFO:	BIOGRID_NOIEA INTERACTION:	FOS*	MAPK1
#INFO:	BIOGRID_NOIEA INTERACTION:	FOS*	NCOA3
#INFO:	BIOGRID_NOIEA INTERACTION:	FOS*	MAP1B
#INFO:	BIOGRID_NOIEA INTERACTION:	FOS*	SUMO2
#INFO:	BIOGRID_NOIEA INTERACTION:	FOS*	UBR1
#INFO:	BIOGRID_NOIEA INTERACTION:	FOS*	GTF2E2
#INFO:	BIOGRID_NOIEA INTERACTION:	FOS*	RELA
#INFO:	BIOGRID_NOIEA INTERACTION:	FOS*	GTF2F2
#INFO:	BIOGRID_NOIEA INTERACTION:	FOS*	SUMO1
#INFO:	BIOGRID_NOIEA INTERACTION:	FOS*	CLU
#INFO:	BIOGRID_NOIEA INTERACTION:	FOS*	NCOA6
#INFO:	BIOGRID_NOIEA INTERACTION:	FOS*	MAZ
#INFO:	BIOGRID_NOIEA INTERACTION:	FOS*	EP300
#INFO:	BIOGRID_NOIEA INTERACTION:	FOS*	ATF2
#INFO:	BIOGRID_NOIEA INTERACTION:	FOS*	MITF
#INFO:	BIOGRID_NOIEA INTERACTION:	FOS*	SMAD3
#INFO:	BIOGRID_NOIEA INTERACTION:	FOS*	ARL6IP4
#INFO:	BIOGRID_NOIEA INTERACTION:	FOS*	JUND
#INFO:	BIOGRID_NOIEA INTERACTION:	FOS*	RUNX1
#INFO:	BIOGRID_NOIEA INTERACTION:	FOS*	HNF1A
#INFO:	BIOGRID_NOIEA INTERACTION:	FOS*	ATF3
#INFO:	BIOGRID_NOIEA INTERACTION:	FOS*	SPI1
#INFO:	BIOGRID_NOIEA INTERACTION:	FOS*	TBP
#INFO:	BIOGRID_NOIEA INTERACTION:	FOS*	ATP5I
#INFO:	BIOGRID_NOIEA INTERACTION:	FOS*	RB1
#INFO:	BIOGRID_NOIEA INTERACTION:	FOS*	APP
#INFO:	BIOGRID_NOIEA INTERACTION:	FOS*	NEFM
#INFO:	BIOGRID_NOIEA INTERACTION:	FOS*	NELFB
#INFO:	BIOGRID_NOIEA INTERACTION:	FOS*	CARM1
#INFO:	BIOGRID_NOIEA INTERACTION:	FOS*	POLR2E
#INFO:	BIOGRID_NOIEA INTERACTION:	FOS*	GAMT
#INFO:	BIOGRID_NOIEA INTERACTION:	FOS*	SIRT1
#INFO:	BIOGRID_NOIEA INTERACTION:	FOS*	PML
#INFO:	BIOGRID_NOIEA INTERACTION:	FOS*	BCL3
#INFO:	BIOGRID_NOIEA INTERACTION:	FOS*	NCOR2
#INFO:	BIOGRID_NOIEA INTERACTION:	FOS*	GLB1
#INFO:	BIOGRID_NOIEA INTERACTION:	FOS*	XBP1
#INFO:	BIOGRID_NOIEA INTERACTION:	FOS*	SRA1
#INFO:	BIOGRID_NOIEA INTERACTION:	FOS*	CEBPA
#INFO:	BIOGRID_NOIEA INTERACTION:	FOS*	TCL1A
#INFO:	BIOGRID_NOIEA INTERACTION:	FOS*	UBE2I
#INFO:	BIOGRID_NOIEA INTERACTION:	FOS*	RPS6KA2
#INFO:	BIOGRID_NOIEA INTERACTION:	FOS*	UBE2L3
#INFO:	BIOGRID_NOIEA INTERACTION:	FOS*	GTF2F1
#INFO:	BIOGRID_NOIEA INTERACTION:	FOS*	CREBBP
#INFO:	BIOGRID_NOIEA INTERACTION:	FOS*	TAF1
#INFO:	BIOGRID_NOIEA INTERACTION:	FOS*	JUN
#INFO:	BIOGRID_NOIEA INTERACTION:	FOS*	UBE2D1
#INFO:	BIOGRID_NOIEA INTERACTION:	FOS*	RUNX2
#INFO:	BIOGRID_NOIEA INTERACTION:	FOS*	UBC
#INFO:	BIOGRID_NOIEA INTERACTION:	FOS*	CEBPG
#INFO:	BIOGRID_NOIEA INTERACTION:	FOS*	ANP32E
#INFO:	BIOGRID_NOIEA INTERACTION:	FOS*	MAFB
#INFO:	BIOGRID_NOIEA INTERACTION:	FOS*	TSC22D3
#INFO:	BIOGRID_NOIEA INTERACTION:	FOS*	CABP1
#INFO:	BIOGRID_NOIEA INTERACTION:	FOS*	GRHPR
#INFO:	BIOGRID_NOIEA INTERACTION:	FOS*	SUMO3
#INFO:	BIOGRID_NOIEA INTERACTION:	FOS*	ETS2
#INFO:	BIOGRID_NOIEA INTERACTION:	FOS*	TAF1L
#INFO:	BIOGRID_NOIEA INTERACTION:	FOS*	KDM2A
#INFO:	BIOGRID_NOIEA INTERACTION:	FOS*	ESR1
#INFO:	BIOGRID_NOIEA INTERACTION:	FOS*	DDX17
#INFO:	BIOGRID_NOIEA INTERACTION:	FOS*	HSPA1A
#INFO:	BIOGRID_NOIEA INTERACTION:	FOS*	NACA
#INFO:	BIOGRID_NOIEA INTERACTION:	ACTA2*	COPS5
#INFO:	BIOGRID_NOIEA INTERACTION:	ACTA2*	YBX1
#INFO:	BIOGRID_NOIEA INTERACTION:	ACTA2*	UBAP1
#INFO:	BIOGRID_NOIEA INTERACTION:	ACTA2*	NCF1
#INFO:	BIOGRID_NOIEA INTERACTION:	ACTA2*	KCNMA1
#INFO:	BIOGRID_NOIEA INTERACTION:	ACTA2*	RPS16
#INFO:	BIOGRID_NOIEA INTERACTION:	ACTA2*	SPTAN1
#INFO:	BIOGRID_NOIEA INTERACTION:	ACTA2*	RPL18
#INFO:	BIOGRID_NOIEA INTERACTION:	ACTA2*	UBL4A
#INFO:	BIOGRID_NOIEA INTERACTION:	ACTA2*	EGFR
#INFO:	BIOGRID_NOIEA INTERACTION:	ACTA2*	SHBG
#INFO:	BIOGRID_NOIEA INTERACTION:	ACTA2*	RPA2
#INFO:	BIOGRID_NOIEA INTERACTION:	ACTA2*	CAND1
#INFO:	BIOGRID_NOIEA INTERACTION:	ACTA2*	PCYT1B
#INFO:	BIOGRID_NOIEA INTERACTION:	ACTA2*	RPL14
#INFO:	BIOGRID_NOIEA INTERACTION:	ACTA2*	RPS4X
#INFO:	BIOGRID_NOIEA INTERACTION:	ACTA2*	YWHAQ
#INFO:	BIOGRID_NOIEA INTERACTION:	ACTA2*	CCT4
#INFO:	BIOGRID_NOIEA INTERACTION:	ACTA2*	MYOC
#INFO:	BIOGRID_NOIEA INTERACTION:	ACTA2*	ZYX
#INFO:	BIOGRID_NOIEA INTERACTION:	ACTA2*	CUL3
#INFO:	BIOGRID_NOIEA INTERACTION:	ACTA2*	SMURF2
#INFO:	BIOGRID_NOIEA INTERACTION:	ACTA2*	RPL10A
#INFO:	BIOGRID_NOIEA INTERACTION:	ACTA2*	MRPL47
#INFO:	BIOGRID_NOIEA INTERACTION:	ACTA2*	RPL17
#INFO:	BIOGRID_NOIEA INTERACTION:	ACTA2*	NOP56
#INFO:	BIOGRID_NOIEA INTERACTION:	ACTA2*	ADRA1D
#INFO:	BIOGRID_NOIEA INTERACTION:	ACTA2*	SUMO2
#INFO:	BIOGRID_NOIEA INTERACTION:	ACTA2*	RPS15A
#INFO:	BIOGRID_NOIEA INTERACTION:	ACTA2*	TPM1*
#INFO:	BIOGRID_NOIEA INTERACTION:	ACTA2*	CREBBP
#INFO:	BIOGRID_NOIEA INTERACTION:	ACTA2*	UBC
#INFO:	BIOGRID_NOIEA INTERACTION:	ACTA2*	MRPS7
#INFO:	BIOGRID_NOIEA INTERACTION:	ACTA2*	MYH10
#INFO:	BIOGRID_NOIEA INTERACTION:	ACTA2*	CNN2
#INFO:	BIOGRID_NOIEA INTERACTION:	ACTA2*	FSCN1
#INFO:	BIOGRID_NOIEA INTERACTION:	ACTA2*	RPS26
#INFO:	BIOGRID_NOIEA INTERACTION:	ACTA2*	RPA3
#INFO:	BIOGRID_NOIEA INTERACTION:	ACTA2*	RPS23
#INFO:	BIOGRID_NOIEA INTERACTION:	ACTA2*	CUL4B
#INFO:	BIOGRID_NOIEA INTERACTION:	ACTA2*	CUL2
#INFO:	BIOGRID_NOIEA INTERACTION:	ACTA2*	TP53
#INFO:	BIOGRID_NOIEA INTERACTION:	ACTA2*	PARK2
#INFO:	BIOGRID_NOIEA INTERACTION:	ACTA2*	LRRK2
#INFO:	BIOGRID_NOIEA INTERACTION:	ACTA2*	MRPS2
#INFO:	BIOGRID_NOIEA INTERACTION:	ACTA2*	YWHAB
#INFO:	BIOGRID_NOIEA INTERACTION:	ACTA2*	RPL7A
#INFO:	BIOGRID_NOIEA INTERACTION:	ACTA2*	CUL1
#INFO:	BIOGRID_NOIEA INTERACTION:	ACTA2*	MYH11
#INFO:	BIOGRID_NOIEA INTERACTION:	ACTA2*	AARS
#INFO:	BIOGRID_NOIEA INTERACTION:	ACTA2*	ACTC1
#INFO:	BIOGRID_NOIEA INTERACTION:	ACTA2*	MYH9
#INFO:	BIOGRID_NOIEA INTERACTION:	ACTA2*	EP300
#INFO:	BIOGRID_NOIEA INTERACTION:	ACTA2*	SUMO3
#INFO:	BIOGRID_NOIEA INTERACTION:	ACTA2*	CCT5
#INFO:	BIOGRID_NOIEA INTERACTION:	ACTA2*	MYO1C
#INFO:	BIOGRID_NOIEA INTERACTION:	ACTA2*	YWHAE
#INFO:	BIOGRID_NOIEA INTERACTION:	ACTA2*	GSTP1
#INFO:	BIOGRID_NOIEA INTERACTION:	ACTA2*	RPA1
#INFO:	BIOGRID_NOIEA INTERACTION:	THBS3*	THBS3*
#INFO:	BIOGRID_NOIEA INTERACTION:	PTGS1*	CAV1
#INFO:	BIOGRID_NOIEA INTERACTION:	PTGS1*	NCL
#INFO:	BIOGRID_NOIEA INTERACTION:	PTGS1*	PTGIS
#INFO:	BIOGRID_NOIEA INTERACTION:	PTGS1*	FBXO6
#INFO:	BIOGRID_NOIEA INTERACTION:	PTGS1*	CAV2
#INFO:	BIOGRID_NOIEA INTERACTION:	TREM1*	TYROBP
#INFO:	BIOGRID_NOIEA INTERACTION:	TREM1*	UBC
#INFO:	BIOGRID_NOIEA INTERACTION:	TREM1*	TREM1*
#INFO:	BIOGRID_NOIEA INTERACTION:	CXCL12*	DAZAP2
#INFO:	BIOGRID_NOIEA INTERACTION:	CXCL12*	PF4
#INFO:	BIOGRID_NOIEA INTERACTION:	CXCL12*	VCAN*
#INFO:	BIOGRID_NOIEA INTERACTION:	CXCL12*	CXCL12*
#INFO:	BIOGRID_NOIEA INTERACTION:	CXCL12*	CXCR4*
#INFO:	BIOGRID_NOIEA INTERACTION:	CXCL12*	FN1
#INFO:	BIOGRID_NOIEA INTERACTION:	TPD52L1*	HDAC1
#INFO:	BIOGRID_NOIEA INTERACTION:	TPD52L1*	YWHAB
#INFO:	BIOGRID_NOIEA INTERACTION:	TPD52L1*	PAK6
#INFO:	BIOGRID_NOIEA INTERACTION:	TPD52L1*	GPR135
#INFO:	BIOGRID_NOIEA INTERACTION:	TPD52L1*	YAE1D1
#INFO:	BIOGRID_NOIEA INTERACTION:	TPD52L1*	MAL2
#INFO:	BIOGRID_NOIEA INTERACTION:	TPD52L1*	TPD52
#INFO:	BIOGRID_NOIEA INTERACTION:	TPD52L1*	YWHAQ
#INFO:	BIOGRID_NOIEA INTERACTION:	TPD52L1*	ABL2
#INFO:	BIOGRID_NOIEA INTERACTION:	TPD52L1*	TPD52L2
#INFO:	BIOGRID_NOIEA INTERACTION:	TPD52L1*	EIF3J
#INFO:	BIOGRID_NOIEA INTERACTION:	TPD52L1*	TPD52L1*
#INFO:	BIOGRID_NOIEA INTERACTION:	ACAN*	TNR
#INFO:	BIOGRID_NOIEA INTERACTION:	ACAN*	TNFAIP6*
#INFO:	BIOGRID_NOIEA INTERACTION:	ACAN*	FBLN2
#INFO:	BIOGRID_NOIEA INTERACTION:	ACAN*	LUM
#INFO:	BIOGRID_NOIEA INTERACTION:	ITGA2*	ITGB1
#INFO:	BIOGRID_NOIEA INTERACTION:	ITGA2*	ALB
#INFO:	BIOGRID_NOIEA INTERACTION:	ITGA2*	UBC
#INFO:	BIOGRID_NOIEA INTERACTION:	ITGA2*	LAMA1
#INFO:	BIOGRID_NOIEA INTERACTION:	ITGA2*	ERGIC1
#INFO:	BIOGRID_NOIEA INTERACTION:	ITGA2*	ATF2
#INFO:	BIOGRID_NOIEA INTERACTION:	ITGA2*	PSMD4
#INFO:	BIOGRID_NOIEA INTERACTION:	ITGA2*	COL1A1*
#INFO:	BIOGRID_NOIEA INTERACTION:	ITGA2*	CD46
#INFO:	BIOGRID_NOIEA INTERACTION:	ITGA2*	SHARPIN
#INFO:	BIOGRID_NOIEA INTERACTION:	ITGA2*	PDIA3
#INFO:	BIOGRID_NOIEA INTERACTION:	ITGA2*	AUP1
#INFO:	BIOGRID_NOIEA INTERACTION:	ITGA2*	RABIF
#INFO:	BIOGRID_NOIEA INTERACTION:	THBS1*	LRP2
#INFO:	BIOGRID_NOIEA INTERACTION:	THBS1*	FGA
#INFO:	BIOGRID_NOIEA INTERACTION:	THBS1*	DHFR
#INFO:	BIOGRID_NOIEA INTERACTION:	THBS1*	ITGB1
#INFO:	BIOGRID_NOIEA INTERACTION:	THBS1*	MMP2
#INFO:	BIOGRID_NOIEA INTERACTION:	THBS1*	ELANE
#INFO:	BIOGRID_NOIEA INTERACTION:	THBS1*	UBC
#INFO:	BIOGRID_NOIEA INTERACTION:	THBS1*	SOX2
#INFO:	BIOGRID_NOIEA INTERACTION:	THBS1*	ELAVL1
#INFO:	BIOGRID_NOIEA INTERACTION:	THBS1*	SCARB2
#INFO:	BIOGRID_NOIEA INTERACTION:	THBS1*	PSMD4
#INFO:	BIOGRID_NOIEA INTERACTION:	THBS1*	F2
#INFO:	BIOGRID_NOIEA INTERACTION:	THBS1*	TGFB1
#INFO:	BIOGRID_NOIEA INTERACTION:	THBS1*	LRP1
#INFO:	BIOGRID_NOIEA INTERACTION:	THBS1*	COL5A1
#INFO:	BIOGRID_NOIEA INTERACTION:	THBS1*	FGF2
#INFO:	BIOGRID_NOIEA INTERACTION:	THBS1*	PDGFB
#INFO:	BIOGRID_NOIEA INTERACTION:	THBS1*	IQCB1
#INFO:	BIOGRID_NOIEA INTERACTION:	THBS1*	MMP9
#INFO:	BIOGRID_NOIEA INTERACTION:	THBS1*	PLG
#INFO:	BIOGRID_NOIEA INTERACTION:	THBS1*	CALCR
#INFO:	BIOGRID_NOIEA INTERACTION:	THBS1*	TFPI
#INFO:	BIOGRID_NOIEA INTERACTION:	THBS1*	COL7A1
#INFO:	BIOGRID_NOIEA INTERACTION:	THBS1*	IGFBP5
#INFO:	BIOGRID_NOIEA INTERACTION:	THBS1*	ITGB3
#INFO:	BIOGRID_NOIEA INTERACTION:	THBS1*	ITGAV
#INFO:	BIOGRID_NOIEA INTERACTION:	THBS1*	COL3A1
#INFO:	BIOGRID_NOIEA INTERACTION:	THBS1*	COL2A1
#INFO:	BIOGRID_NOIEA INTERACTION:	THBS1*	COL4A1
#INFO:	BIOGRID_NOIEA INTERACTION:	ULBP1*	UBC
#INFO:	BIOGRID_NOIEA INTERACTION:	ULBP1*	MARCH9
#INFO:	BIOGRID_NOIEA INTERACTION:	PTGES*	PTGES*
#INFO:	BIOGRID_NOIEA INTERACTION:	PTGES*	UBC
#INFO:	BIOGRID_NOIEA INTERACTION:	TNFAIP3*	LAPTM5
#INFO:	BIOGRID_NOIEA INTERACTION:	TNFAIP3*	TRAF2
#INFO:	BIOGRID_NOIEA INTERACTION:	TNFAIP3*	ELAVL1
#INFO:	BIOGRID_NOIEA INTERACTION:	TNFAIP3*	GIT2
#INFO:	BIOGRID_NOIEA INTERACTION:	TNFAIP3*	TNIP3
#INFO:	BIOGRID_NOIEA INTERACTION:	TNFAIP3*	FBXO3
#INFO:	BIOGRID_NOIEA INTERACTION:	TNFAIP3*	TRIM2
#INFO:	BIOGRID_NOIEA INTERACTION:	TNFAIP3*	SHARPIN
#INFO:	BIOGRID_NOIEA INTERACTION:	TNFAIP3*	TRIM3
#INFO:	BIOGRID_NOIEA INTERACTION:	TNFAIP3*	LAMP1
#INFO:	BIOGRID_NOIEA INTERACTION:	TNFAIP3*	BECN1
#INFO:	BIOGRID_NOIEA INTERACTION:	TNFAIP3*	MAP3K5
#INFO:	BIOGRID_NOIEA INTERACTION:	TNFAIP3*	TNFSF10
#INFO:	BIOGRID_NOIEA INTERACTION:	TNFAIP3*	RARRES3
#INFO:	BIOGRID_NOIEA INTERACTION:	TNFAIP3*	TNIP2
#INFO:	BIOGRID_NOIEA INTERACTION:	TNFAIP3*	CHUK
#INFO:	BIOGRID_NOIEA INTERACTION:	TNFAIP3*	TBK1
#INFO:	BIOGRID_NOIEA INTERACTION:	TNFAIP3*	MCM6
#INFO:	BIOGRID_NOIEA INTERACTION:	TNFAIP3*	RNF11
#INFO:	BIOGRID_NOIEA INTERACTION:	TNFAIP3*	TNFRSF1A
#INFO:	BIOGRID_NOIEA INTERACTION:	TNFAIP3*	PPP2R1B
#INFO:	BIOGRID_NOIEA INTERACTION:	TNFAIP3*	TNFAIP3*
#INFO:	BIOGRID_NOIEA INTERACTION:	TNFAIP3*	TAX1BP1
#INFO:	BIOGRID_NOIEA INTERACTION:	TNFAIP3*	GLDC
#INFO:	BIOGRID_NOIEA INTERACTION:	TNFAIP3*	TNFRSF10B
#INFO:	BIOGRID_NOIEA INTERACTION:	TNFAIP3*	IRAK1
#INFO:	BIOGRID_NOIEA INTERACTION:	TNFAIP3*	KIF11
#INFO:	BIOGRID_NOIEA INTERACTION:	TNFAIP3*	NFKB2
#INFO:	BIOGRID_NOIEA INTERACTION:	TNFAIP3*	CNKSR2
#INFO:	BIOGRID_NOIEA INTERACTION:	TNFAIP3*	IKBKE
#INFO:	BIOGRID_NOIEA INTERACTION:	TNFAIP3*	TRAF1
#INFO:	BIOGRID_NOIEA INTERACTION:	TNFAIP3*	ALDH9A1
#INFO:	BIOGRID_NOIEA INTERACTION:	TNFAIP3*	TP53
#INFO:	BIOGRID_NOIEA INTERACTION:	TNFAIP3*	YWHAH
#INFO:	BIOGRID_NOIEA INTERACTION:	TNFAIP3*	PPP6R3
#INFO:	BIOGRID_NOIEA INTERACTION:	TNFAIP3*	RNH1
#INFO:	BIOGRID_NOIEA INTERACTION:	TNFAIP3*	TRIM5
#INFO:	BIOGRID_NOIEA INTERACTION:	TNFAIP3*	MALT1
#INFO:	BIOGRID_NOIEA INTERACTION:	TNFAIP3*	AXIN1
#INFO:	BIOGRID_NOIEA INTERACTION:	TNFAIP3*	OCLN
#INFO:	BIOGRID_NOIEA INTERACTION:	TNFAIP3*	TICAM1
#INFO:	BIOGRID_NOIEA INTERACTION:	TNFAIP3*	TNF
#INFO:	BIOGRID_NOIEA INTERACTION:	TNFAIP3*	TRIM8
#INFO:	BIOGRID_NOIEA INTERACTION:	TNFAIP3*	IKBKG
#INFO:	BIOGRID_NOIEA INTERACTION:	TNFAIP3*	NDUFS1
#INFO:	BIOGRID_NOIEA INTERACTION:	TNFAIP3*	TNIP1
#INFO:	BIOGRID_NOIEA INTERACTION:	TNFAIP3*	IKBKB
#INFO:	BIOGRID_NOIEA INTERACTION:	TNFAIP3*	YWHAG
#INFO:	BIOGRID_NOIEA INTERACTION:	TNFAIP3*	RIPK1
#INFO:	BIOGRID_NOIEA INTERACTION:	TNFAIP3*	RNF14
#INFO:	BIOGRID_NOIEA INTERACTION:	TNFAIP3*	TRAF6
#INFO:	BIOGRID_NOIEA INTERACTION:	TNFAIP3*	RBCK1
#INFO:	BIOGRID_NOIEA INTERACTION:	TNFAIP3*	UBC
#INFO:	BIOGRID_NOIEA INTERACTION:	TNFAIP3*	BIRC2
#INFO:	BIOGRID_NOIEA INTERACTION:	TNFAIP3*	HSP90AA1
#INFO:	BIOGRID_NOIEA INTERACTION:	TNFAIP3*	LRRC47
#INFO:	BIOGRID_NOIEA INTERACTION:	TNFAIP3*	UBE2N
#INFO:	BIOGRID_NOIEA INTERACTION:	TNFAIP3*	YWHAB
#INFO:	BIOGRID_NOIEA INTERACTION:	TNFAIP3*	BIRC3
#INFO:	BIOGRID_NOIEA INTERACTION:	TNFAIP3*	CASP8
#INFO:	BIOGRID_NOIEA INTERACTION:	TNFAIP3*	YWHAZ
#INFO:	BIOGRID_NOIEA INTERACTION:	TNFAIP3*	FADD
#INFO:	BIOGRID_NOIEA INTERACTION:	TNFAIP3*	YWHAE
#INFO:	BIOGRID_NOIEA INTERACTION:	TNFAIP3*	RNF31
#INFO:	BIOGRID_NOIEA INTERACTION:	TNFAIP3*	CCDC50
#INFO:	BIOGRID_NOIEA INTERACTION:	TNFAIP3*	RNF5
#INFO:	BIOGRID_NOIEA INTERACTION:	TNFAIP3*	RLIM
#INFO:	BIOGRID_NOIEA INTERACTION:	TNFAIP3*	IRF7
#INFO:	BIOGRID_NOIEA INTERACTION:	MMP1*	BSG
#INFO:	BIOGRID_NOIEA INTERACTION:	MMP1*	BCAN
#INFO:	BIOGRID_NOIEA INTERACTION:	MMP1*	TIMP1
#INFO:	BIOGRID_NOIEA INTERACTION:	MMP1*	UBC
#INFO:	BIOGRID_NOIEA INTERACTION:	MMP1*	ITGA2*
#INFO:	BIOGRID_NOIEA INTERACTION:	MMP1*	SOX8
#INFO:	BIOGRID_NOIEA INTERACTION:	CA12*	CA12*
#INFO:	BIOGRID_NOIEA INTERACTION:	CA12*	ATP5C1
#INFO:	BIOGRID_NOIEA INTERACTION:	CA12*	UBC
#INFO:	BIOGRID_NOIEA INTERACTION:	CA12*	DAXX
#INFO:	BIOGRID_NOIEA INTERACTION:	CA12*	SGSM2
#INFO:	BIOGRID_NOIEA INTERACTION:	CA12*	RDH11
#INFO:	BIOGRID_NOIEA INTERACTION:	CA12*	MAPK6
#INFO:	BIOGRID_NOIEA INTERACTION:	CXCL8*	DDIT3
#INFO:	BIOGRID_NOIEA INTERACTION:	CXCL8*	IL5
#INFO:	BIOGRID_NOIEA INTERACTION:	CXCL8*	CXCR2
#INFO:	BIOGRID_NOIEA INTERACTION:	CXCL8*	EP300
#INFO:	BIOGRID_NOIEA INTERACTION:	CXCL8*	POMGNT1
#INFO:	BIOGRID_NOIEA INTERACTION:	CXCL8*	RELA
#INFO:	BIOGRID_NOIEA INTERACTION:	CXCL8*	BAG6
#INFO:	BIOGRID_NOIEA INTERACTION:	CXCL8*	CXCL8*
#INFO:	BIOGRID_NOIEA INTERACTION:	CXCL8*	ARFGAP3
#INFO:	BIOGRID_NOIEA INTERACTION:	CXCL8*	CSNK2A1
#INFO:	BIOGRID_NOIEA INTERACTION:	CXCL8*	CCL5
#INFO:	BIOGRID_NOIEA INTERACTION:	CXCL8*	SDC1
#INFO:	BIOGRID_NOIEA INTERACTION:	CXCL8*	SGTA
#INFO:	BIOGRID_NOIEA INTERACTION:	HAPLN1*	APP
#INFO:	BIOGRID_NOIEA INTERACTION:	HAPLN1*	UBC

## Sheet: mRNA_ComparisonC
#	signf	p-value	T	Q	Q&T	Q&T/Q	Q&T/T	term ID	t type	t group	t name	t depth	Q&T list
#
#INFO:	PARAMETERS: sort_by_structure = 1
#INFO:	PARAMETERS: user_thr = 1.00
#INFO:	PARAMETERS: organism = hsapiens
#INFO:	PARAMETERS: analytical = 1
#INFO:	User: g:Profiler web interface
#INFO:	Host: ronk1.at.mt.ut.ee
#INFO:	Time: 2015-3-26 18:16:17
#WARNING:	Gene LOC541472 in query [1/19] is not recognized, skipping!
#WARNING:	Gene RNU11 in query [1/26] is ambiguous (2 gene matches in Ensembl), skipping!
#INFO:	Effective domain size for BIOGRID_NOIEA: 15128
#INFO:
#INFO:	--- Gene names and descriptions
#INFO:
#INFO:	QUERY:	ADCY8	ADCY8	adenylate cyclase 8 (brain) [Source:HGNC Symbol;Acc:HGNC:239]
#INFO:	QUERY:	ANGPTL4	ANGPTL4	angiopoietin-like 4 [Source:HGNC Symbol;Acc:HGNC:16039]
#INFO:	QUERY:	BEX1	BEX1	brain expressed, X-linked 1 [Source:HGNC Symbol;Acc:HGNC:1036]
#INFO:	QUERY:	BIRC3	BIRC3	baculoviral IAP repeat containing 3 [Source:HGNC Symbol;Acc:HGNC:591]
#INFO:	QUERY:	CCL20	CCL20	chemokine (C-C motif) ligand 20 [Source:HGNC Symbol;Acc:HGNC:10619]
#INFO:	QUERY:	COMP	COMP	cartilage oligomeric matrix protein [Source:HGNC Symbol;Acc:HGNC:2227]
#INFO:	QUERY:	CSF2	CSF2	colony stimulating factor 2 (granulocyte-macrophage) [Source:HGNC Symbol;Acc:HGNC:2434]
#INFO:	QUERY:	CTSS	CTSS	cathepsin S [Source:HGNC Symbol;Acc:HGNC:2545]
#INFO:	QUERY:	CXCL5	CXCL5	chemokine (C-X-C motif) ligand 5 [Source:HGNC Symbol;Acc:HGNC:10642]
#INFO:	QUERY:	CXCL6	CXCL6	chemokine (C-X-C motif) ligand 6 [Source:HGNC Symbol;Acc:HGNC:10643]
#INFO:	QUERY:	EHF	EHF	ets homologous factor [Source:HGNC Symbol;Acc:HGNC:3246]
#INFO:	QUERY:	EREG	EREG	epiregulin [Source:HGNC Symbol;Acc:HGNC:3443]
#INFO:	QUERY:	GREM1	GREM1	gremlin 1, DAN family BMP antagonist [Source:HGNC Symbol;Acc:HGNC:2001]
#INFO:	QUERY:	IBSP	IBSP	integrin-binding sialoprotein [Source:HGNC Symbol;Acc:HGNC:5341]
#INFO:	QUERY:	IL24	IL24	interleukin 24 [Source:HGNC Symbol;Acc:HGNC:11346]
#INFO:	QUERY:	IL33	IL33	interleukin 33 [Source:HGNC Symbol;Acc:HGNC:16028]
#INFO:	QUERY:	IL6	IL6	interleukin 6 [Source:HGNC Symbol;Acc:HGNC:6018]
#INFO:	QUERY:	IL8	CXCL8	chemokine (C-X-C motif) ligand 8 [Source:HGNC Symbol;Acc:HGNC:6025]
#INFO:	QUERY:	LOC541472	N/A	N/A
#INFO:	QUERY:	MMP1	MMP1	matrix metallopeptidase 1 (interstitial collagenase) [Source:HGNC Symbol;Acc:HGNC:7155]
#INFO:	QUERY:	MMP13	MMP13	matrix metallopeptidase 13 (collagenase 3) [Source:HGNC Symbol;Acc:HGNC:7159]
#INFO:	QUERY:	MMP3	MMP3	matrix metallopeptidase 3 (stromelysin 1, progelatinase) [Source:HGNC Symbol;Acc:HGNC:7173]
#INFO:	QUERY:	MMP8	MMP8	matrix metallopeptidase 8 (neutrophil collagenase) [Source:HGNC Symbol;Acc:HGNC:7175]
#INFO:	QUERY:	PDK4	PDK4	pyruvate dehydrogenase kinase, isozyme 4 [Source:HGNC Symbol;Acc:HGNC:8812]
#INFO:	QUERY:	PRG4	PRG4	proteoglycan 4 [Source:HGNC Symbol;Acc:HGNC:9364]
#INFO:	QUERY:	RNU11	U11/RNU11	RNA, U11 small nuclear [Source:HGNC Symbol;Acc:HGNC:10108]/U11 spliceosomal RNA [Source:RFAM;Acc:RF00548]
#INFO:	QUERY:	RSPO3	RSPO3	R-spondin 3 [Source:HGNC Symbol;Acc:HGNC:20866]
#INFO:	QUERY:	SLC7A2	SLC7A2	solute carrier family 7 (cationic amino acid transporter, y+ system), member 2 [Source:HGNC Symbol;Acc:HGNC:11060]
#INFO:	QUERY:	SLITRK4	SLITRK4	SLIT and NTRK-like family, member 4 [Source:HGNC Symbol;Acc:HGNC:23502]
#INFO:
#INFO:	--- BIOGRID_NOIEA neighbours
#INFO:
#INFO:	BIOGRID_NOIEA NEIGHBOUR:	ILF2	interleukin enhancer binding factor 2 [Source:HGNC Symbol;Acc:HGNC:6037]
#INFO:	BIOGRID_NOIEA NEIGHBOUR:	DDIT3	DNA-damage-inducible transcript 3 [Source:HGNC Symbol;Acc:HGNC:2726]
#INFO:	BIOGRID_NOIEA NEIGHBOUR:	TRAF2	TNF receptor-associated factor 2 [Source:HGNC Symbol;Acc:HGNC:12032]
#INFO:	BIOGRID_NOIEA NEIGHBOUR:	IL5	interleukin 5 [Source:HGNC Symbol;Acc:HGNC:6016]
#INFO:	BIOGRID_NOIEA NEIGHBOUR:	MAVS	mitochondrial antiviral signaling protein [Source:HGNC Symbol;Acc:HGNC:29233]
#INFO:	BIOGRID_NOIEA NEIGHBOUR:	DCAF7	DDB1 and CUL4 associated factor 7 [Source:HGNC Symbol;Acc:HGNC:30915]
#INFO:	BIOGRID_NOIEA NEIGHBOUR:	PACS2	phosphofurin acidic cluster sorting protein 2 [Source:HGNC Symbol;Acc:HGNC:23794]
#INFO:	BIOGRID_NOIEA NEIGHBOUR:	CSNK2A1	casein kinase 2, alpha 1 polypeptide [Source:HGNC Symbol;Acc:HGNC:2457]
#INFO:	BIOGRID_NOIEA NEIGHBOUR:	COMMD1	copper metabolism (Murr1) domain containing 1 [Source:HGNC Symbol;Acc:HGNC:23024]
#INFO:	BIOGRID_NOIEA NEIGHBOUR:	GSK3B	glycogen synthase kinase 3 beta [Source:HGNC Symbol;Acc:HGNC:4617]
#INFO:	BIOGRID_NOIEA NEIGHBOUR:	USP7	ubiquitin specific peptidase 7 (herpes virus-associated) [Source:HGNC Symbol;Acc:HGNC:12630]
#INFO:	BIOGRID_NOIEA NEIGHBOUR:	HNRNPA1	heterogeneous nuclear ribonucleoprotein A1 pseudogene 26 [Source:HGNC Symbol;Acc:HGNC:39544]
#INFO:	BIOGRID_NOIEA NEIGHBOUR:	TNFRSF1A	tumor necrosis factor receptor superfamily, member 1A [Source:HGNC Symbol;Acc:HGNC:11916]
#INFO:	BIOGRID_NOIEA NEIGHBOUR:	DIABLO	diablo, IAP-binding mitochondrial protein [Source:HGNC Symbol;Acc:HGNC:21528]
#INFO:	BIOGRID_NOIEA NEIGHBOUR:	NOD2	nucleotide-binding oligomerization domain containing 2 [Source:HGNC Symbol;Acc:HGNC:5331]
#INFO:	BIOGRID_NOIEA NEIGHBOUR:	TNFAIP3	tumor necrosis factor, alpha-induced protein 3 [Source:HGNC Symbol;Acc:HGNC:11896]
#INFO:	BIOGRID_NOIEA NEIGHBOUR:	CASP1	caspase 1, apoptosis-related cysteine peptidase [Source:HGNC Symbol;Acc:HGNC:1499]
#INFO:	BIOGRID_NOIEA NEIGHBOUR:	PABPC1	poly(A) binding protein, cytoplasmic 1 [Source:HGNC Symbol;Acc:HGNC:8554]
#INFO:	BIOGRID_NOIEA NEIGHBOUR:	UBR4	ubiquitin protein ligase E3 component n-recognin 4 [Source:HGNC Symbol;Acc:HGNC:30313]
#INFO:	BIOGRID_NOIEA NEIGHBOUR:	SPHK1	sphingosine kinase 1 [Source:HGNC Symbol;Acc:HGNC:11240]
#INFO:	BIOGRID_NOIEA NEIGHBOUR:	XAF1	XIAP associated factor 1 [Source:HGNC Symbol;Acc:HGNC:30932]
#INFO:	BIOGRID_NOIEA NEIGHBOUR:	IKBKE	inhibitor of kappa light polypeptide gene enhancer in B-cells, kinase epsilon [Source:HGNC Symbol;Acc:HGNC:14552]
#INFO:	BIOGRID_NOIEA NEIGHBOUR:	WDR82	WD repeat domain 82 [Source:HGNC Symbol;Acc:HGNC:28826]
#INFO:	BIOGRID_NOIEA NEIGHBOUR:	HNRNPA2B1	heterogeneous nuclear ribonucleoprotein A2/B1 [Source:HGNC Symbol;Acc:HGNC:5033]
#INFO:	BIOGRID_NOIEA NEIGHBOUR:	RELA	v-rel avian reticuloendotheliosis viral oncogene homolog A [Source:HGNC Symbol;Acc:HGNC:9955]
#INFO:	BIOGRID_NOIEA NEIGHBOUR:	CASP7	caspase 7, apoptosis-related cysteine peptidase [Source:HGNC Symbol;Acc:HGNC:1508]
#INFO:	BIOGRID_NOIEA NEIGHBOUR:	TRAF1	TNF receptor-associated factor 1 [Source:HGNC Symbol;Acc:HGNC:12031]
#INFO:	BIOGRID_NOIEA NEIGHBOUR:	CD40LG	CD40 ligand [Source:HGNC Symbol;Acc:HGNC:11935]
#INFO:	BIOGRID_NOIEA NEIGHBOUR:	SUMO1	small ubiquitin-like modifier 1 [Source:HGNC Symbol;Acc:HGNC:12502]
#INFO:	BIOGRID_NOIEA NEIGHBOUR:	CCL5	chemokine (C-C motif) ligand 5 [Source:HGNC Symbol;Acc:HGNC:10632]
#INFO:	BIOGRID_NOIEA NEIGHBOUR:	TRIM32	tripartite motif containing 32 [Source:HGNC Symbol;Acc:HGNC:16380]
#INFO:	BIOGRID_NOIEA NEIGHBOUR:	XIAP	X-linked inhibitor of apoptosis [Source:HGNC Symbol;Acc:HGNC:592]
#INFO:	BIOGRID_NOIEA NEIGHBOUR:	SGTA	small glutamine-rich tetratricopeptide repeat (TPR)-containing, alpha [Source:HGNC Symbol;Acc:HGNC:10819]
#INFO:	BIOGRID_NOIEA NEIGHBOUR:	RIPK3	receptor-interacting serine-threonine kinase 3 [Source:HGNC Symbol;Acc:HGNC:10021]
#INFO:	BIOGRID_NOIEA NEIGHBOUR:	SEPT4	septin 4 [Source:HGNC Symbol;Acc:HGNC:9165]
#INFO:	BIOGRID_NOIEA NEIGHBOUR:	EP300	E1A binding protein p300 [Source:HGNC Symbol;Acc:HGNC:3373]
#INFO:	BIOGRID_NOIEA NEIGHBOUR:	RCHY1	ring finger and CHY zinc finger domain containing 1, E3 ubiquitin protein ligase [Source:HGNC Symbol;Acc:HGNC:17479]
#INFO:	BIOGRID_NOIEA NEIGHBOUR:	CSF2RA	colony stimulating factor 2 receptor, alpha, low-affinity (granulocyte-macrophage) [Source:HGNC Symbol;Acc:HGNC:2435]
#INFO:	BIOGRID_NOIEA NEIGHBOUR:	MBTPS1	membrane-bound transcription factor peptidase, site 1 [Source:HGNC Symbol;Acc:HGNC:15456]
#INFO:	BIOGRID_NOIEA NEIGHBOUR:	OTUB1	OTU deubiquitinase, ubiquitin aldehyde binding 1 [Source:HGNC Symbol;Acc:HGNC:23077]
#INFO:	BIOGRID_NOIEA NEIGHBOUR:	WDR61	WD repeat domain 61 [Source:HGNC Symbol;Acc:HGNC:30300]
#INFO:	BIOGRID_NOIEA NEIGHBOUR:	BIRC5	baculoviral IAP repeat containing 5 [Source:HGNC Symbol;Acc:HGNC:593]
#INFO:	BIOGRID_NOIEA NEIGHBOUR:	TMEM189-UBE2V1	TMEM189-UBE2V1 readthrough [Source:HGNC Symbol;Acc:HGNC:33521]
#INFO:	BIOGRID_NOIEA NEIGHBOUR:	UBE2D3	ubiquitin-conjugating enzyme E2D 3 [Source:HGNC Symbol;Acc:HGNC:12476]
#INFO:	BIOGRID_NOIEA NEIGHBOUR:	RAF1	Raf-1 proto-oncogene, serine/threonine kinase [Source:HGNC Symbol;Acc:HGNC:9829]
#INFO:	BIOGRID_NOIEA NEIGHBOUR:	HNRNPA1P26	heterogeneous nuclear ribonucleoprotein A1 pseudogene 26 [Source:HGNC Symbol;Acc:HGNC:39544]
#INFO:	BIOGRID_NOIEA NEIGHBOUR:	SNX7	sorting nexin 7 [Source:HGNC Symbol;Acc:HGNC:14971]
#INFO:	BIOGRID_NOIEA NEIGHBOUR:	RP11-566F5.1	N/A
#INFO:	BIOGRID_NOIEA NEIGHBOUR:	HNRNPA0	heterogeneous nuclear ribonucleoprotein A0 [Source:HGNC Symbol;Acc:HGNC:5030]
#INFO:	BIOGRID_NOIEA NEIGHBOUR:	IKBKG	inhibitor of kappa light polypeptide gene enhancer in B-cells, kinase gamma [Source:HGNC Symbol;Acc:HGNC:5961]
#INFO:	BIOGRID_NOIEA NEIGHBOUR:	RIPK2	receptor-interacting serine-threonine kinase 2 [Source:HGNC Symbol;Acc:HGNC:10020]
#INFO:	BIOGRID_NOIEA NEIGHBOUR:	UBXN1	UBX domain protein 1 [Source:HGNC Symbol;Acc:HGNC:18402]
#INFO:	BIOGRID_NOIEA NEIGHBOUR:	DZIP3	DAZ interacting zinc finger protein 3 [Source:HGNC Symbol;Acc:HGNC:30938]
#INFO:	BIOGRID_NOIEA NEIGHBOUR:	EGFR	epidermal growth factor receptor [Source:HGNC Symbol;Acc:HGNC:3236]
#INFO:	BIOGRID_NOIEA NEIGHBOUR:	SYNCRIP	synaptotagmin binding, cytoplasmic RNA interacting protein [Source:HGNC Symbol;Acc:HGNC:16918]
#INFO:	BIOGRID_NOIEA NEIGHBOUR:	RIPK1	receptor (TNFRSF)-interacting serine-threonine kinase 1 [Source:HGNC Symbol;Acc:HGNC:10019]
#INFO:	BIOGRID_NOIEA NEIGHBOUR:	TRAF3	TNF receptor-associated factor 3 [Source:HGNC Symbol;Acc:HGNC:12033]
#INFO:	BIOGRID_NOIEA NEIGHBOUR:	CXCR2	chemokine (C-X-C motif) receptor 2 [Source:HGNC Symbol;Acc:HGNC:6027]
#INFO:	BIOGRID_NOIEA NEIGHBOUR:	CASP9	caspase 9, apoptosis-related cysteine peptidase [Source:HGNC Symbol;Acc:HGNC:1511]
#INFO:	BIOGRID_NOIEA NEIGHBOUR:	BCL10	B-cell CLL/lymphoma 10 [Source:HGNC Symbol;Acc:HGNC:989]
#INFO:	BIOGRID_NOIEA NEIGHBOUR:	RIPK4	receptor-interacting serine-threonine kinase 4 [Source:HGNC Symbol;Acc:HGNC:496]
#INFO:	BIOGRID_NOIEA NEIGHBOUR:	UBE2I	ubiquitin-conjugating enzyme E2I [Source:HGNC Symbol;Acc:HGNC:12485]
#INFO:	BIOGRID_NOIEA NEIGHBOUR:	IRF1	interferon regulatory factor 1 [Source:HGNC Symbol;Acc:HGNC:6116]
#INFO:	BIOGRID_NOIEA NEIGHBOUR:	UBE2L3	ubiquitin-conjugating enzyme E2L 3 [Source:HGNC Symbol;Acc:HGNC:12488]
#INFO:	BIOGRID_NOIEA NEIGHBOUR:	TRAF6	TNF receptor-associated factor 6, E3 ubiquitin protein ligase [Source:HGNC Symbol;Acc:HGNC:12036]
#INFO:	BIOGRID_NOIEA NEIGHBOUR:	RBCK1	RanBP-type and C3HC4-type zinc finger containing 1 [Source:HGNC Symbol;Acc:HGNC:15864]
#INFO:	BIOGRID_NOIEA NEIGHBOUR:	HTRA2	HtrA serine peptidase 2 [Source:HGNC Symbol;Acc:HGNC:14348]
#INFO:	BIOGRID_NOIEA NEIGHBOUR:	UBE2D1	ubiquitin-conjugating enzyme E2D 1 [Source:HGNC Symbol;Acc:HGNC:12474]
#INFO:	BIOGRID_NOIEA NEIGHBOUR:	UBC	ubiquitin B [Source:HGNC Symbol;Acc:HGNC:12463]
#INFO:	BIOGRID_NOIEA NEIGHBOUR:	BIRC2	baculoviral IAP repeat containing 2 [Source:HGNC Symbol;Acc:HGNC:590]
#INFO:	BIOGRID_NOIEA NEIGHBOUR:	ILF3	interleukin enhancer binding factor 3, 90kDa [Source:HGNC Symbol;Acc:HGNC:6038]
#INFO:	BIOGRID_NOIEA NEIGHBOUR:	POMGNT1	protein O-linked mannose N-acetylglucosaminyltransferase 1 (beta 1,2-) [Source:HGNC Symbol;Acc:HGNC:19139]
#INFO:	BIOGRID_NOIEA NEIGHBOUR:	CASP3	caspase 3, apoptosis-related cysteine peptidase [Source:HGNC Symbol;Acc:HGNC:1504]
#INFO:	BIOGRID_NOIEA NEIGHBOUR:	E2F1	E2F transcription factor 1 [Source:HGNC Symbol;Acc:HGNC:3113]
#INFO:	BIOGRID_NOIEA NEIGHBOUR:	ARFGAP3	ADP-ribosylation factor GTPase activating protein 3 [Source:HGNC Symbol;Acc:HGNC:661]
#INFO:	BIOGRID_NOIEA NEIGHBOUR:	UBE2V1	ubiquitin-conjugating enzyme E2 variant 1 [Source:HGNC Symbol;Acc:HGNC:12494]
#INFO:	BIOGRID_NOIEA NEIGHBOUR:	USP9X	ubiquitin specific peptidase 9, X-linked [Source:HGNC Symbol;Acc:HGNC:12632]
#INFO:	BIOGRID_NOIEA NEIGHBOUR:	UBE2N	ubiquitin-conjugating enzyme E2N [Source:HGNC Symbol;Acc:HGNC:12492]
#INFO:	BIOGRID_NOIEA NEIGHBOUR:	TAB1	TGF-beta activated kinase 1/MAP3K7 binding protein 1 [Source:HGNC Symbol;Acc:HGNC:18157]
#INFO:	BIOGRID_NOIEA NEIGHBOUR:	DAB2IP	DAB2 interacting protein [Source:HGNC Symbol;Acc:HGNC:17294]
#INFO:	BIOGRID_NOIEA NEIGHBOUR:	SDC2	syndecan 2 [Source:HGNC Symbol;Acc:HGNC:10659]
#INFO:	BIOGRID_NOIEA NEIGHBOUR:	UBE2D2	ubiquitin-conjugating enzyme E2D 2 [Source:HGNC Symbol;Acc:HGNC:12475]
#INFO:	BIOGRID_NOIEA NEIGHBOUR:	USP19	ubiquitin specific peptidase 19 [Source:HGNC Symbol;Acc:HGNC:12617]
#INFO:	BIOGRID_NOIEA NEIGHBOUR:	BAG6	BCL2-associated athanogene 6 [Source:HGNC Symbol;Acc:HGNC:13919]
#INFO:	BIOGRID_NOIEA NEIGHBOUR:	UBA1	ubiquitin-like modifier activating enzyme 1 [Source:HGNC Symbol;Acc:HGNC:12469]
#INFO:	BIOGRID_NOIEA NEIGHBOUR:	USP15	ubiquitin specific peptidase 15 [Source:HGNC Symbol;Acc:HGNC:12613]
#INFO:	BIOGRID_NOIEA NEIGHBOUR:	WDR1	WD repeat domain 1 [Source:HGNC Symbol;Acc:HGNC:12754]
#INFO:	BIOGRID_NOIEA NEIGHBOUR:	UBE2Q2	ubiquitin-conjugating enzyme E2Q family member 2 [Source:HGNC Symbol;Acc:HGNC:19248]
#INFO:	BIOGRID_NOIEA NEIGHBOUR:	RNF31	ring finger protein 31 [Source:HGNC Symbol;Acc:HGNC:16031]
#INFO:	BIOGRID_NOIEA NEIGHBOUR:	TANK	TRAF family member-associated NFKB activator [Source:HGNC Symbol;Acc:HGNC:11562]
#INFO:	BIOGRID_NOIEA NEIGHBOUR:	CYFIP2	cytoplasmic FMR1 interacting protein 2 [Source:HGNC Symbol;Acc:HGNC:13760]
#INFO:	BIOGRID_NOIEA NEIGHBOUR:	SDC1	syndecan 1 [Source:HGNC Symbol;Acc:HGNC:10658]
#INFO:
#INFO:	--- BIOGRID_NOIEA graph structure
#INFO:
#INFO:	BIOGRID_NOIEA INTERACTION:	CXCL8*	DDIT3
#INFO:	BIOGRID_NOIEA INTERACTION:	CXCL8*	IL5
#INFO:	BIOGRID_NOIEA INTERACTION:	CXCL8*	CXCR2
#INFO:	BIOGRID_NOIEA INTERACTION:	CXCL8*	EP300
#INFO:	BIOGRID_NOIEA INTERACTION:	CXCL8*	POMGNT1
#INFO:	BIOGRID_NOIEA INTERACTION:	CXCL8*	RELA
#INFO:	BIOGRID_NOIEA INTERACTION:	CXCL8*	BAG6
#INFO:	BIOGRID_NOIEA INTERACTION:	CXCL8*	CXCL8*
#INFO:	BIOGRID_NOIEA INTERACTION:	CXCL8*	ARFGAP3
#INFO:	BIOGRID_NOIEA INTERACTION:	CXCL8*	CSNK2A1
#INFO:	BIOGRID_NOIEA INTERACTION:	CXCL8*	CCL5
#INFO:	BIOGRID_NOIEA INTERACTION:	CXCL8*	SDC1
#INFO:	BIOGRID_NOIEA INTERACTION:	CXCL8*	SGTA
#INFO:	BIOGRID_NOIEA INTERACTION:	CSF2*	SYNCRIP
#INFO:	BIOGRID_NOIEA INTERACTION:	CSF2*	ILF2
#INFO:	BIOGRID_NOIEA INTERACTION:	CSF2*	SDC2
#INFO:	BIOGRID_NOIEA INTERACTION:	CSF2*	ILF3
#INFO:	BIOGRID_NOIEA INTERACTION:	CSF2*	HNRNPA2B1
#INFO:	BIOGRID_NOIEA INTERACTION:	CSF2*	HNRNPA1P26
#INFO:	BIOGRID_NOIEA INTERACTION:	CSF2*	HNRNPA1
#INFO:	BIOGRID_NOIEA INTERACTION:	CSF2*	CSF2RA
#INFO:	BIOGRID_NOIEA INTERACTION:	CSF2*	HNRNPA0
#INFO:	BIOGRID_NOIEA INTERACTION:	CSF2*	CSF2*
#INFO:	BIOGRID_NOIEA INTERACTION:	CSF2*	PABPC1
#INFO:	BIOGRID_NOIEA INTERACTION:	BIRC3*	TRAF2
#INFO:	BIOGRID_NOIEA INTERACTION:	BIRC3*	MAVS
#INFO:	BIOGRID_NOIEA INTERACTION:	BIRC3*	DCAF7
#INFO:	BIOGRID_NOIEA INTERACTION:	BIRC3*	PACS2
#INFO:	BIOGRID_NOIEA INTERACTION:	BIRC3*	COMMD1
#INFO:	BIOGRID_NOIEA INTERACTION:	BIRC3*	GSK3B
#INFO:	BIOGRID_NOIEA INTERACTION:	BIRC3*	USP7
#INFO:	BIOGRID_NOIEA INTERACTION:	BIRC3*	TNFRSF1A
#INFO:	BIOGRID_NOIEA INTERACTION:	BIRC3*	DIABLO
#INFO:	BIOGRID_NOIEA INTERACTION:	BIRC3*	NOD2
#INFO:	BIOGRID_NOIEA INTERACTION:	BIRC3*	TNFAIP3
#INFO:	BIOGRID_NOIEA INTERACTION:	BIRC3*	CASP1
#INFO:	BIOGRID_NOIEA INTERACTION:	BIRC3*	UBR4
#INFO:	BIOGRID_NOIEA INTERACTION:	BIRC3*	SPHK1
#INFO:	BIOGRID_NOIEA INTERACTION:	BIRC3*	XAF1
#INFO:	BIOGRID_NOIEA INTERACTION:	BIRC3*	IKBKE
#INFO:	BIOGRID_NOIEA INTERACTION:	BIRC3*	WDR82
#INFO:	BIOGRID_NOIEA INTERACTION:	BIRC3*	CASP7
#INFO:	BIOGRID_NOIEA INTERACTION:	BIRC3*	TRAF1
#INFO:	BIOGRID_NOIEA INTERACTION:	BIRC3*	CD40LG
#INFO:	BIOGRID_NOIEA INTERACTION:	BIRC3*	SUMO1
#INFO:	BIOGRID_NOIEA INTERACTION:	BIRC3*	TRIM32
#INFO:	BIOGRID_NOIEA INTERACTION:	BIRC3*	XIAP
#INFO:	BIOGRID_NOIEA INTERACTION:	BIRC3*	RIPK3
#INFO:	BIOGRID_NOIEA INTERACTION:	BIRC3*	SEPT4
#INFO:	BIOGRID_NOIEA INTERACTION:	BIRC3*	RCHY1
#INFO:	BIOGRID_NOIEA INTERACTION:	BIRC3*	MBTPS1
#INFO:	BIOGRID_NOIEA INTERACTION:	BIRC3*	OTUB1
#INFO:	BIOGRID_NOIEA INTERACTION:	BIRC3*	WDR61
#INFO:	BIOGRID_NOIEA INTERACTION:	BIRC3*	TMEM189-UBE2V1
#INFO:	BIOGRID_NOIEA INTERACTION:	BIRC3*	BIRC5
#INFO:	BIOGRID_NOIEA INTERACTION:	BIRC3*	UBE2D3
#INFO:	BIOGRID_NOIEA INTERACTION:	BIRC3*	RAF1
#INFO:	BIOGRID_NOIEA INTERACTION:	BIRC3*	SNX7
#INFO:	BIOGRID_NOIEA INTERACTION:	BIRC3*	RP11-566F5.1
#INFO:	BIOGRID_NOIEA INTERACTION:	BIRC3*	IKBKG
#INFO:	BIOGRID_NOIEA INTERACTION:	BIRC3*	RIPK2
#INFO:	BIOGRID_NOIEA INTERACTION:	BIRC3*	UBXN1
#INFO:	BIOGRID_NOIEA INTERACTION:	BIRC3*	DZIP3
#INFO:	BIOGRID_NOIEA INTERACTION:	BIRC3*	EGFR
#INFO:	BIOGRID_NOIEA INTERACTION:	BIRC3*	TRAF3
#INFO:	BIOGRID_NOIEA INTERACTION:	BIRC3*	RIPK1
#INFO:	BIOGRID_NOIEA INTERACTION:	BIRC3*	CASP9
#INFO:	BIOGRID_NOIEA INTERACTION:	BIRC3*	BCL10
#INFO:	BIOGRID_NOIEA INTERACTION:	BIRC3*	RIPK4
#INFO:	BIOGRID_NOIEA INTERACTION:	BIRC3*	UBE2I
#INFO:	BIOGRID_NOIEA INTERACTION:	BIRC3*	IRF1
#INFO:	BIOGRID_NOIEA INTERACTION:	BIRC3*	TRAF6
#INFO:	BIOGRID_NOIEA INTERACTION:	BIRC3*	UBE2L3
#INFO:	BIOGRID_NOIEA INTERACTION:	BIRC3*	RBCK1
#INFO:	BIOGRID_NOIEA INTERACTION:	BIRC3*	HTRA2
#INFO:	BIOGRID_NOIEA INTERACTION:	BIRC3*	UBE2D1
#INFO:	BIOGRID_NOIEA INTERACTION:	BIRC3*	UBC
#INFO:	BIOGRID_NOIEA INTERACTION:	BIRC3*	BIRC2
#INFO:	BIOGRID_NOIEA INTERACTION:	BIRC3*	CASP3
#INFO:	BIOGRID_NOIEA INTERACTION:	BIRC3*	E2F1
#INFO:	BIOGRID_NOIEA INTERACTION:	BIRC3*	UBE2V1
#INFO:	BIOGRID_NOIEA INTERACTION:	BIRC3*	UBE2N
#INFO:	BIOGRID_NOIEA INTERACTION:	BIRC3*	USP9X
#INFO:	BIOGRID_NOIEA INTERACTION:	BIRC3*	BIRC3*
#INFO:	BIOGRID_NOIEA INTERACTION:	BIRC3*	TAB1
#INFO:	BIOGRID_NOIEA INTERACTION:	BIRC3*	DAB2IP
#INFO:	BIOGRID_NOIEA INTERACTION:	BIRC3*	USP19
#INFO:	BIOGRID_NOIEA INTERACTION:	BIRC3*	UBE2D2
#INFO:	BIOGRID_NOIEA INTERACTION:	BIRC3*	UBA1
#INFO:	BIOGRID_NOIEA INTERACTION:	BIRC3*	USP15
#INFO:	BIOGRID_NOIEA INTERACTION:	BIRC3*	WDR1
#INFO:	BIOGRID_NOIEA INTERACTION:	BIRC3*	UBE2Q2
#INFO:	BIOGRID_NOIEA INTERACTION:	BIRC3*	RNF31
#INFO:	BIOGRID_NOIEA INTERACTION:	BIRC3*	TANK
#INFO:	BIOGRID_NOIEA INTERACTION:	BIRC3*	CYFIP2
